# Supplementary material for: Unraveling the complexities of urban fluvial flood hydraulics through AI
Source: Sci Rep. 2022 Nov 4;12:18738. doi: 10.1038/s41598-022-23214-9 (PMC9636396; doi:10.1038/s41598-022-23214-9)
Supplement: Supplementary file 1 — Supplementary Information. [file 41598_2022_23214_MOESM1_ESM.zip]

Archive with 93 entries (92 files):
- Data/additionals/
- Data/additionals/.pyHistory
- Data/additionals/Darby5_Calibration_ContinuosRun2.ipro
- Data/additionals/DC_XYZ.cpg
- Data/additionals/DC_XYZ.dbf
- Data/additionals/DC_XYZ.prj
- Data/additionals/DC_XYZ.sbn
- Data/additionals/DC_XYZ.sbx
- Data/additionals/DC_XYZ.shp
- Data/additionals/DC_XYZ.shp.xml
- Data/additionals/DC_XYZ.shx
- Data/additionals/dem_point_TableToExcel.xlsx
- Data/additionals/dem_point_XYTableToP_1.tfw
- Data/additionals/dem_point_XYTableToP_1.tif
- Data/additionals/dem_point_XYTableToP_1.tif.aux.xml
- Data/additionals/dem_point_XYTableToP_1.tif.ovr
- Data/additionals/dem_point_XYTableToP_2.tfw
- Data/additionals/dem_point_XYTableToP_2.tif
- Data/additionals/dem_point_XYTableToP_2.tif.aux.xml
- Data/additionals/dem_point_XYTableToP_2.tif.ovr
- Data/additionals/dem_point_XYTableToP_3.tfw
- Data/additionals/dem_point_XYTableToP_3.tif
- Data/additionals/dem_point_XYTableToP_3.tif.aux.xml
- Data/additionals/dem_point_XYTableToP_3.tif.ovr
- Data/additionals/dem_point_XYTableToPoint7.tfw
- Data/additionals/dem_point_XYTableToPoint7.tif
- Data/additionals/dem_point_XYTableToPoint7.tif.aux.xml
- Data/additionals/dem_point_XYTableToPoint7.tif.ovr
- Data/additionals/DEMpoints.shx
- Data/additionals/Export_Output_2.cpg
- Data/additionals/Export_Output_2.dbf
- Data/additionals/Export_Output_2.prj
- Data/additionals/Export_Output_2.sbn
- Data/additionals/Export_Output_2.sbx
- Data/additionals/Export_Output_2.shp
- Data/additionals/Export_Output_2.shp.xml
- Data/additionals/Export_Output_2.shx
- Data/additionals/extractvaluespts.cpg
- Data/additionals/extractvaluespts.dbf
- Data/additionals/extractvaluespts.prj
- Data/additionals/extractvaluespts.sbn
- Data/additionals/extractvaluespts.shp
- Data/additionals/extractvaluespts.shp.xml
- Data/additionals/extractvaluespts.shx
- Data/additionals/landcover_2013_DelawareCo.tfw
- Data/additionals/landcover_2013_DelawareCo.tif
- Data/additionals/landcover_2013_DelawareCo.tif.aux.xml
- Data/additionals/landcover_2013_DelawareCo.tif.ovr
- Data/additionals/landcover_2013_DelawareCo.tif.vat.cpg
- Data/additionals/landcover_2013_DelawareCo.tif.vat.dbf
- Data/additionals/landcover_2013_DelawareCo_PA.tfw
- Data/additionals/landcover_2013_DelawareCo_PA.tif
- Data/additionals/landcover_2013_DelawareCo_PA.tif.aux.xml
- Data/additionals/landcover_2013_DelawareCo_PA.tif.ovr
- Data/additionals/landcover_2013_DelawareCo_PA.tif.vat.cpg
- Data/additionals/landcover_2013_DelawareCo_PA.tif.vat.dbf
- Data/additionals/landcover_2013_DelawareCo_PA.tif.xml
- Data/additionals/landcover_2013_Philadelph.tfw
- Data/additionals/landcover_2013_Philadelph.tif
- Data/additionals/landcover_2013_Philadelph.tif.aux.xml
- Data/additionals/landcover_2013_Philadelph.tif.ovr
- Data/additionals/landcover_2013_Philadelph.tif.vat.cpg
- Data/additionals/landcover_2013_Philadelph.tif.vat.dbf
- Data/additionals/landcover_2013_PhiladelphiaCo_PA.tfw
- Data/additionals/landcover_2013_PhiladelphiaCo_PA.tif
- Data/additionals/landcover_2013_PhiladelphiaCo_PA.tif.aux.xml
- Data/additionals/landcover_2013_PhiladelphiaCo_PA.tif.ovr
- Data/additionals/landcover_2013_PhiladelphiaCo_PA.tif.vat.cpg
- Data/additionals/landcover_2013_PhiladelphiaCo_PA.tif.vat.dbf
- Data/additionals/landcover_2013_PhiladelphiaCo_PA.tif.xml
- Data/additionals/LC.xlsx
- Data/additionals/mosaic_PA-DE.tfw
- Data/additionals/mosaic_PA-DE.tif
- Data/additionals/mosaic_PA-DE.tif.aux.xml
- Data/additionals/mosaic_PA-DE.tif.ovr
- Data/additionals/mosaic_PA-DE.tif.xml
- Data/additionals/PhillyStreets_composite.dbf
- Data/additionals/PhillyStreets_composite.prj
- Data/additionals/PhillyStreets_composite.sbn
- Data/additionals/PhillyStreets_composite.sbx
- Data/additionals/PhillyStreets_composite.shp
- Data/additionals/PhillyStreets_composite.shp.xml
- Data/additionals/PhillyStreets_composite.shx
- Data/additionals/PhillyStreets_composite.xml
- Data/additionals/schema.ini
- Data/additionals/temp-pour.cpg
- Data/additionals/temp-pour.dbf
- Data/additionals/temp-pour.prj
- Data/additionals/temp-pour.sbn
- Data/additionals/temp-pour.shp
- Data/additionals/temp-pour.shp.xml
- Data/additionals/temp-pour.shx
- Data/Dataframe-DC-AI.csv
