# Supplementary material for: Unraveling the complexities of urban fluvial flood hydraulics through AI
Source: Sci Rep. 2022 Nov 4;12:18738. doi: 10.1038/s41598-022-23214-9 (PMC9636396; doi:10.1038/s41598-022-23214-9)
Supplement: Supplementary file 1 — Supplementary Information. [file 41598_2022_23214_MOESM1_ESM.zip › Data/additionals/DC_XYZ.prj]

PROJCS["NAD_1983_StatePlane_Pennsylvania_South_FIPS_3702_Feet",GEOGCS["GCS_North_American_1983",DATUM["D_North_American_1983",SPHEROID["GRS_1980",6378137.0,298.257222101]],PRIMEM["Greenwich",0.0],UNIT["Degree",0.0174532925199433]],PROJECTION["Lambert_Conformal_Conic"],PARAMETER["False_Easting",1968500.0],PARAMETER["False_Northing",0.0],PARAMETER["Central_Meridian",-77.75],PARAMETER["Standard_Parallel_1",39.93333333333333],PARAMETER["Standard_Parallel_2",40.96666666666667],PARAMETER["Latitude_Of_Origin",39.33333333333334],UNIT["Foot_US",0.3048006096012192]]
