# Supplementary material for: Unraveling the complexities of urban fluvial flood hydraulics through AI
Source: Sci Rep. 2022 Nov 4;12:18738. doi: 10.1038/s41598-022-23214-9 (PMC9636396; doi:10.1038/s41598-022-23214-9)
Supplement: Supplementary file 1 — Supplementary Information. [file 41598_2022_23214_MOESM1_ESM.zip › Data/additionals/DC_XYZ.shp.xml]

<metadata xml:lang="en"><Esri><CreaDate>20220225</CreaDate><CreaTime>15525600</CreaTime><ArcGISFormat>1.0</ArcGISFormat><SyncOnce>FALSE</SyncOnce><DataProperties><itemProps><itemName Sync="TRUE">DC_XYZ</itemName><imsContentType Sync="TRUE">002</imsContentType><itemLocation><linkage Sync="TRUE">file://\\VUA6539\C$\Users\mmehedi\OneDrive - Villanova University\Documents\ArcGIS\Projects\MyProjectIM\DC_XYZ.shp</linkage><protocol Sync="TRUE">Local Area Network</protocol></itemLocation><itemSize Sync="TRUE">0.000</itemSize></itemProps><coordRef><type Sync="TRUE">Projected</type><geogcsn Sync="TRUE">GCS_North_American_1983</geogcsn><csUnits Sync="TRUE">Linear Unit: Foot_US (0.304801)</csUnits><projcsn Sync="TRUE">NAD_1983_StatePlane_Pennsylvania_South_FIPS_3702_Feet</projcsn><peXml Sync="TRUE">&lt;ProjectedCoordinateSystem xsi:type='typens:ProjectedCoordinateSystem' xmlns:xsi='http://www.w3.org/2001/XMLSchema-instance' xmlns:xs='http://www.w3.org/2001/XMLSchema' xmlns:typens='http://www.esri.com/schemas/ArcGIS/2.6.0'&gt;&lt;WKT&gt;PROJCS[&amp;quot;NAD_1983_StatePlane_Pennsylvania_South_FIPS_3702_Feet&amp;quot;,GEOGCS[&amp;quot;GCS_North_American_1983&amp;quot;,DATUM[&amp;quot;D_North_American_1983&amp;quot;,SPHEROID[&amp;quot;GRS_1980&amp;quot;,6378137.0,298.257222101]],PRIMEM[&amp;quot;Greenwich&amp;quot;,0.0],UNIT[&amp;quot;Degree&amp;quot;,0.0174532925199433]],PROJECTION[&amp;quot;Lambert_Conformal_Conic&amp;quot;],PARAMETER[&amp;quot;False_Easting&amp;quot;,1968500.0],PARAMETER[&amp;quot;False_Northing&amp;quot;,0.0],PARAMETER[&amp;quot;Central_Meridian&amp;quot;,-77.75],PARAMETER[&amp;quot;Standard_Parallel_1&amp;quot;,39.93333333333333],PARAMETER[&amp;quot;Standard_Parallel_2&amp;quot;,40.96666666666667],PARAMETER[&amp;quot;Latitude_Of_Origin&amp;quot;,39.33333333333334],UNIT[&amp;quot;Foot_US&amp;quot;,0.3048006096012192],AUTHORITY[&amp;quot;EPSG&amp;quot;,2272]]&lt;/WKT&gt;&lt;XOrigin&gt;-119214200&lt;/XOrigin&gt;&lt;YOrigin&gt;-96198500&lt;/YOrigin&gt;&lt;XYScale&gt;37163717.489134133&lt;/XYScale&gt;&lt;ZOrigin&gt;-100000&lt;/ZOrigin&gt;&lt;ZScale&gt;10000&lt;/ZScale&gt;&lt;MOrigin&gt;-100000&lt;/MOrigin&gt;&lt;MScale&gt;10000&lt;/MScale&gt;&lt;XYTolerance&gt;0.0032808333333333331&lt;/XYTolerance&gt;&lt;ZTolerance&gt;0.001&lt;/ZTolerance&gt;&lt;MTolerance&gt;0.001&lt;/MTolerance&gt;&lt;HighPrecision&gt;true&lt;/HighPrecision&gt;&lt;WKID&gt;102729&lt;/WKID&gt;&lt;LatestWKID&gt;2272&lt;/LatestWKID&gt;&lt;/ProjectedCoordinateSystem&gt;</peXml></coordRef><lineage><Process ToolSource="c:\program files\arcgis\pro\Resources\ArcToolbox\toolboxes\Data Management Tools.tbx\Merge" Date="20220225" Time="155256">Merge memory\points_empty_xy_intermediate;in_memory\table_empty_xy_intermediate "C:\Users\mmehedi\OneDrive - Villanova University\Documents\ArcGIS\Projects\MyProjectIM\MyProjectIM.gdb\df_DC_37_XYTableToPoint1" "POINT_X "POINT_X" true true false 4 Long 0 0,First,#,in_memory\table_empty_xy_intermediate,POINT_X,-1,-1;POINT_Y "POINT_Y" true true false 8 Double 0 0,First,#,in_memory\table_empty_xy_intermediate,POINT_Y,-1,-1;Elevation "Elevation" true true false 8 Double 0 0,First,#,in_memory\table_empty_xy_intermediate,Elevation,-1,-1;IBC "IBC" true true false 4 Long 0 0,First,#,in_memory\table_empty_xy_intermediate,IBC,-1,-1;Depth "Depth" true true false 8 Double 0 0,First,#,in_memory\table_empty_xy_intermediate,Depth,-1,-1;Q "Q" true true false 4 Long 0 0,First,#,in_memory\table_empty_xy_intermediate,Q,-1,-1" NO_SOURCE_INFO</Process><Process ToolSource="c:\program files\arcgis\pro\Resources\ArcToolbox\toolboxes\Data Management Tools.tbx\XYTableToPoint" Date="20220225" Time="155259">XYTableToPoint df_DC_37.csv "C:\Users\mmehedi\OneDrive - Villanova University\Documents\ArcGIS\Projects\MyProjectIM\MyProjectIM.gdb\df_DC_37_XYTableToPoint1" POINT_X POINT_Y Elevation "PROJCS['NAD_1983_NSRS2007_UTM_Zone_18N',GEOGCS['GCS_NAD_1983_NSRS2007',DATUM['D_NAD_1983_NSRS2007',SPHEROID['GRS_1980',6378137.0,298.257222101]],PRIMEM['Greenwich',0.0],UNIT['Degree',0.0174532925199433]],PROJECTION['Transverse_Mercator'],PARAMETER['False_Easting',500000.0],PARAMETER['False_Northing',0.0],PARAMETER['Central_Meridian',-75.0],PARAMETER['Scale_Factor',0.9996],PARAMETER['Latitude_Of_Origin',0.0],UNIT['Meter',1.0]];-5120900 -9998100 450445547.391054;-100000 10000;-100000 10000;0.001;0.001;0.001;IsHighPrecision"</Process><Process ToolSource="c:\program files\arcgis\pro\Resources\ArcToolbox\toolboxes\Conversion Tools.tbx\FeatureClassToFeatureClass" Date="20220225" Time="160352">FeatureClassToFeatureClass df_DC_37_XYTableToPoint1 "C:\Users\mmehedi\OneDrive - Villanova University\Documents\ArcGIS\Projects\MyProjectIM" DC_XYZ.shp # "POINT_X "POINT_X" true true false 4 Long 0 0,First,#,df_DC_37_XYTableToPoint1,POINT_X,-1,-1;POINT_Y "POINT_Y" true true false 8 Double 0 0,First,#,df_DC_37_XYTableToPoint1,POINT_Y,-1,-1;Elevation "Elevation" true true false 8 Double 0 0,First,#,df_DC_37_XYTableToPoint1,Elevation,-1,-1" #</Process></lineage><LayerFile>{"type":"CIMLayerDocument","version":"2.6.0","build":24783,"layers":["CIMPATH=map/dc_xyz.xml"],"layerDefinitions":[{"type":"CIMFeatureLayer","name":"DC_XYZ","uRI":"CIMPATH=map/dc_xyz.xml","sourceModifiedTime":{"type":"TimeInstant"},"useSourceMetadata":true,"description":"DC_XYZ","layerElevation":{"type":"CIMLayerElevationSurface"},"expanded":true,"layer3DProperties":{"type":"CIM3DLayerProperties","castShadows":true,"isLayerLit":true,"layerFaceCulling":"None","maxDistance":-1,"minDistance":-1,"preloadTextureCutoffHigh":0,"preloadTextureCutoffLow":0.25,"textureCutoffHigh":0.25,"textureCutoffLow":1,"useCompressedTextures":true,"verticalExaggeration":1,"exaggerationMode":"ScaleZ","verticalUnit":{"uwkid":9001},"lighting":"OneSideDataNormal"},"layerType":"Operational","showLegends":true,"visibility":true,"displayCacheType":"Permanent","maxDisplayCacheAge":5,"showPopups":true,"serviceLayerID":-1,"refreshRate":-1,"refreshRateUnit":"esriTimeUnitsSeconds","autoGenerateFeatureTemplates":true,"featureTable":{"type":"CIMFeatureTable","displayField":"POINT_X","editable":true,"dataConnection":{"type":"CIMStandardDataConnection","workspaceConnectionString":"DATABASE=..\\..\\..\\..\\OneDrive - Villanova University\\Documents\\ArcGIS\\Projects\\MyProjectIM","workspaceFactory":"Shapefile","dataset":"DC_XYZ","datasetType":"esriDTFeatureClass"},"studyAreaSpatialRel":"esriSpatialRelUndefined","searchOrder":"esriSearchOrderSpatial"},"selectable":true,"featureCacheType":"Session","displayFiltersType":"ByScale","renderer":{"type":"CIMSimpleRenderer","patch":"Default","symbol":{"type":"CIMSymbolReference","symbol":{"type":"CIMPointSymbol","symbolLayers":[{"type":"CIMVectorMarker","enable":true,"anchorPoint":{"x":0,"y":0,"z":0},"anchorPointUnits":"Relative","dominantSizeAxis3D":"Y","size":10,"billboardMode3D":"FaceNearPlane","frame":{"xmin":-5,"ymin":-5,"xmax":5,"ymax":5},"markerGraphics":[{"type":"CIMMarkerGraphic","geometry":{"curveRings":[[[0,5],{"a":[[0,5],[2.2962127484012875e-16,0],0,1]}]]},"symbol":{"type":"CIMPolygonSymbol","symbolLayers":[{"type":"CIMSolidStroke","enable":true,"capStyle":"Round","joinStyle":"Round","lineStyle3D":"Strip","miterLimit":10,"width":0,"color":{"type":"CIMRGBColor","values":[0,0,0,100]}},{"type":"CIMSolidFill","enable":true,"color":{"type":"CIMRGBColor","values":[0,0,0,100]}}]}}],"scaleSymbolsProportionally":true,"respectFrame":true}],"haloSize":1,"scaleX":1,"angleAlignment":"Display"}}},"scaleSymbols":true,"snappable":true}]}</LayerFile></DataProperties><SyncDate>20220225</SyncDate><SyncTime>16034700</SyncTime><ModDate>20220225</ModDate><ModTime>16034700</ModTime></Esri><dataIdInfo><envirDesc Sync="TRUE">Microsoft Windows 10 Version 10.0 (Build 19043) ; Esri ArcGIS 12.6.0.24783</envirDesc><dataLang><languageCode value="eng" Sync="TRUE"></languageCode><countryCode value="USA" Sync="TRUE"></countryCode></dataLang><idCitation><resTitle Sync="TRUE">DC_XYZ</resTitle><presForm><PresFormCd value="005" Sync="TRUE"></PresFormCd></presForm></idCitation><spatRpType><SpatRepTypCd value="001" Sync="TRUE"></SpatRepTypCd></spatRpType></dataIdInfo><mdLang><languageCode value="eng" Sync="TRUE"></languageCode><countryCode value="USA" Sync="TRUE"></countryCode></mdLang><mdChar><CharSetCd value="004" Sync="TRUE"></CharSetCd></mdChar><distInfo><distFormat><formatName Sync="TRUE">Shapefile</formatName></distFormat><distTranOps><transSize Sync="TRUE">0.000</transSize></distTranOps></distInfo><mdHrLv><ScopeCd value="005" Sync="TRUE"></ScopeCd></mdHrLv><mdHrLvName Sync="TRUE">dataset</mdHrLvName><refSysInfo><RefSystem><refSysID><identCode code="2272" Sync="TRUE"></identCode><idCodeSpace Sync="TRUE">EPSG</idCodeSpace><idVersion Sync="TRUE">6.12(9.0.0)</idVersion></refSysID></RefSystem></refSysInfo><spatRepInfo><VectSpatRep><geometObjs Name="DC_XYZ"><geoObjTyp><GeoObjTypCd value="004" Sync="TRUE"></GeoObjTypCd></geoObjTyp><geoObjCnt Sync="TRUE">0</geoObjCnt></geometObjs><topLvl><TopoLevCd value="001" Sync="TRUE"></TopoLevCd></topLvl></VectSpatRep></spatRepInfo><spdoinfo><ptvctinf><esriterm Name="DC_XYZ"><efeatyp Sync="TRUE">Simple</efeatyp><efeageom code="1" Sync="TRUE"></efeageom><esritopo Sync="TRUE">FALSE</esritopo><efeacnt Sync="TRUE">0</efeacnt><spindex Sync="TRUE">FALSE</spindex><linrefer Sync="TRUE">TRUE</linrefer></esriterm></ptvctinf></spdoinfo><eainfo><detailed Name="DC_XYZ"><enttyp><enttypl Sync="TRUE">DC_XYZ</enttypl><enttypt Sync="TRUE">Feature Class</enttypt><enttypc Sync="TRUE">0</enttypc></enttyp><attr><attrlabl Sync="TRUE">FID</attrlabl><attalias Sync="TRUE">FID</attalias><attrtype Sync="TRUE">OID</attrtype><attwidth Sync="TRUE">4</attwidth><atprecis Sync="TRUE">0</atprecis><attscale Sync="TRUE">0</attscale><attrdef Sync="TRUE">Internal feature number.</attrdef><attrdefs Sync="TRUE">Esri</attrdefs><attrdomv><udom Sync="TRUE">Sequential unique whole numbers that are automatically generated.</udom></attrdomv></attr><attr><attrlabl Sync="TRUE">Shape</attrlabl><attalias Sync="TRUE">Shape</attalias><attrtype Sync="TRUE">Geometry</attrtype><attwidth Sync="TRUE">0</attwidth><atprecis Sync="TRUE">0</atprecis><attscale Sync="TRUE">0</attscale><attrdef Sync="TRUE">Feature geometry.</attrdef><attrdefs Sync="TRUE">Esri</attrdefs><attrdomv><udom Sync="TRUE">Coordinates defining the features.</udom></attrdomv></attr><attr><attrlabl Sync="TRUE">POINT_X</attrlabl><attalias Sync="TRUE">POINT_X</attalias><attrtype Sync="TRUE">Integer</attrtype><attwidth Sync="TRUE">10</attwidth><atprecis Sync="TRUE">10</atprecis><attscale Sync="TRUE">0</attscale></attr><attr><attrlabl Sync="TRUE">POINT_Y</attrlabl><attalias Sync="TRUE">POINT_Y</attalias><attrtype Sync="TRUE">Double</attrtype><attwidth Sync="TRUE">19</attwidth><atprecis Sync="TRUE">0</atprecis><attscale Sync="TRUE">0</attscale></attr><attr><attrlabl Sync="TRUE">Elevation</attrlabl><attalias Sync="TRUE">Elevation</attalias><attrtype Sync="TRUE">Double</attrtype><attwidth Sync="TRUE">19</attwidth><atprecis Sync="TRUE">0</atprecis><attscale Sync="TRUE">0</attscale></attr></detailed></eainfo><mdDateSt Sync="TRUE">20220225</mdDateSt></metadata>
