# Supplementary material for: Unraveling the complexities of urban fluvial flood hydraulics through AI
Source: Sci Rep. 2022 Nov 4;12:18738. doi: 10.1038/s41598-022-23214-9 (PMC9636396; doi:10.1038/s41598-022-23214-9)
Supplement: Supplementary file 1 — Supplementary Information. [file 41598_2022_23214_MOESM1_ESM.zip › Data/additionals/dem_point_TableToExcel.xlsx]

## Sheet: dem_point_TableToExcel
OBJECTID	pointid	grid_code	POINT_X	POINT_Y
1	1	50	477744	4.42073e+06
2	2	50	477778	4.42073e+06
3	3	50	477812	4.42073e+06
4	4	50	477846	4.42073e+06
5	5	50	477880	4.42073e+06
6	6	50	477744	4.4207e+06
7	7	50	477778	4.4207e+06
8	8	50	477812	4.4207e+06
9	9	50	477846	4.4207e+06
10	10	50	477880	4.4207e+06
11	11	50	477914	4.4207e+06
12	12	50	477948	4.4207e+06
13	13	50	477982	4.4207e+06
14	14	50	478016	4.4207e+06
15	15	50	478050	4.4207e+06
16	16	50	478084	4.4207e+06
17	17	50	478118	4.4207e+06
18	18	50	478152	4.4207e+06
19	19	50	477744	4.42066e+06
20	20	50	477778	4.42066e+06
21	21	50	477812	4.42066e+06
22	22	50	477846	4.42066e+06
23	23	50	477880	4.42066e+06
24	24	50	477914	4.42066e+06
25	25	50	477948	4.42066e+06
26	26	50	477982	4.42066e+06
27	27	50	478016	4.42066e+06
28	28	50	478050	4.42066e+06
29	29	50	478084	4.42066e+06
30	30	50	478118	4.42066e+06
31	31	50	478152	4.42066e+06
32	32	50	478186	4.42066e+06
33	33	50	478220	4.42066e+06
34	34	50	478254	4.42066e+06
35	35	50	478288	4.42066e+06
36	36	50	478322	4.42066e+06
37	37	50	478356	4.42066e+06
38	38	50	478390	4.42066e+06
39	39	50	478424	4.42066e+06
40	40	50	477710	4.42063e+06
41	41	50	477744	4.42063e+06
42	42	50	477778	4.42063e+06
43	43	50	477812	4.42063e+06
44	44	50	477846	4.42063e+06
45	45	50	477880	4.42063e+06
46	46	50	477914	4.42063e+06
47	47	50	477948	4.42063e+06
48	48	50	477982	4.42063e+06
49	49	50	478016	4.42063e+06
50	50	50	478050	4.42063e+06
51	51	50	478084	4.42063e+06
52	52	50	478118	4.42063e+06
53	53	50	478152	4.42063e+06
54	54	50	478186	4.42063e+06
55	55	50	478220	4.42063e+06
56	56	50	478254	4.42063e+06
57	57	50	478288	4.42063e+06
58	58	50	478322	4.42063e+06
59	59	50	478356	4.42063e+06
60	60	50	478390	4.42063e+06
61	61	50	478424	4.42063e+06
62	62	50	478458	4.42063e+06
63	63	50	478492	4.42063e+06
64	64	50	478526	4.42063e+06
65	65	50	478560	4.42063e+06
66	66	50	478594	4.42063e+06
67	67	50	478628	4.42063e+06
68	68	50	478662	4.42063e+06
69	69	50	478696	4.42063e+06
70	70	50	477710	4.4206e+06
71	71	50	477744	4.4206e+06
72	72	50	477778	4.4206e+06
73	73	50	477812	4.4206e+06
74	74	50	477846	4.4206e+06
75	75	50	477880	4.4206e+06
76	76	50	477914	4.4206e+06
77	77	50	477948	4.4206e+06
78	78	50	477982	4.4206e+06
79	79	50	478016	4.4206e+06
80	80	50	478050	4.4206e+06
81	81	50	478084	4.4206e+06
82	82	50	478118	4.4206e+06
83	83	50	478152	4.4206e+06
84	84	50	478186	4.4206e+06
85	85	50	478220	4.4206e+06
86	86	50	478254	4.4206e+06
87	87	50	478288	4.4206e+06
88	88	50	478322	4.4206e+06
89	89	50	478356	4.4206e+06
90	90	50	478390	4.4206e+06
91	91	50	478424	4.4206e+06
92	92	50	478458	4.4206e+06
93	93	50	478492	4.4206e+06
94	94	50	478526	4.4206e+06
95	95	50	478560	4.4206e+06
96	96	50	478594	4.4206e+06
97	97	50	478628	4.4206e+06
98	98	50	478662	4.4206e+06
99	99	50	478696	4.4206e+06
100	100	50	478730	4.4206e+06
101	101	50	478764	4.4206e+06
102	102	50	478798	4.4206e+06
103	103	50	478832	4.4206e+06
104	104	50	478866	4.4206e+06
105	105	50	478900	4.4206e+06
106	106	50	478934	4.4206e+06
107	107	50	478968	4.4206e+06
108	108	50	477710	4.42056e+06
109	109	50	477744	4.42056e+06
110	110	50	477778	4.42056e+06
111	111	50	477812	4.42056e+06
112	112	50	477846	4.42056e+06
113	113	50	477880	4.42056e+06
114	114	50	477914	4.42056e+06
115	115	50	477948	4.42056e+06
116	116	50	477982	4.42056e+06
117	117	50	478016	4.42056e+06
118	118	50	478050	4.42056e+06
119	119	50	478084	4.42056e+06
120	120	50	478118	4.42056e+06
121	121	50	478152	4.42056e+06
122	122	50	478186	4.42056e+06
123	123	50	478220	4.42056e+06
124	124	50	478254	4.42056e+06
125	125	50	478288	4.42056e+06
126	126	50	478322	4.42056e+06
127	127	50	478356	4.42056e+06
128	128	50	478390	4.42056e+06
129	129	50	478424	4.42056e+06
130	130	50	478458	4.42056e+06
131	131	50	478492	4.42056e+06
132	132	50	478526	4.42056e+06
133	133	50	478560	4.42056e+06
134	134	50	478594	4.42056e+06
135	135	50	478628	4.42056e+06
136	136	50	478662	4.42056e+06
137	137	50	478696	4.42056e+06
138	138	50	478730	4.42056e+06
139	139	50	478764	4.42056e+06
140	140	50	478798	4.42056e+06
141	141	50	478832	4.42056e+06
142	142	50	478866	4.42056e+06
143	143	50	478900	4.42056e+06
144	144	50	478934	4.42056e+06
145	145	50	478968	4.42056e+06
146	146	50	479002	4.42056e+06
147	147	50	479036	4.42056e+06
148	148	50	479070	4.42056e+06
149	149	50	479104	4.42056e+06
150	150	50	479138	4.42056e+06
151	151	50	479172	4.42056e+06
152	152	50	479206	4.42056e+06
153	153	50	479240	4.42056e+06
154	154	50	477710	4.42053e+06
155	155	50	477744	4.42053e+06
156	156	50	477778	4.42053e+06
157	157	50	477812	4.42053e+06
158	158	50	477846	4.42053e+06
159	159	50	477880	4.42053e+06
160	160	50	477914	4.42053e+06
161	161	50	477948	4.42053e+06
162	162	50	477982	4.42053e+06
163	163	50	478016	4.42053e+06
164	164	50	478050	4.42053e+06
165	165	50	478084	4.42053e+06
166	166	50	478118	4.42053e+06
167	167	50	478152	4.42053e+06
168	168	50	478186	4.42053e+06
169	169	50	478220	4.42053e+06
170	170	50	478254	4.42053e+06
171	171	50	478288	4.42053e+06
172	172	50	478322	4.42053e+06
173	173	50	478356	4.42053e+06
174	174	50	478390	4.42053e+06
175	175	50	478424	4.42053e+06
176	176	50	478458	4.42053e+06
177	177	50	478492	4.42053e+06
178	178	50	478526	4.42053e+06
179	179	50	478560	4.42053e+06
180	180	50	478594	4.42053e+06
181	181	50	478628	4.42053e+06
182	182	50	478662	4.42053e+06
183	183	50	478696	4.42053e+06
184	184	50	478730	4.42053e+06
185	185	50	478764	4.42053e+06
186	186	50	478798	4.42053e+06
187	187	50	478832	4.42053e+06
188	188	50	478866	4.42053e+06
189	189	50	478900	4.42053e+06
190	190	50	478934	4.42053e+06
191	191	50	478968	4.42053e+06
192	192	50	479002	4.42053e+06
193	193	50	479036	4.42053e+06
194	194	50	479070	4.42053e+06
195	195	50	479104	4.42053e+06
196	196	50	479138	4.42053e+06
197	197	50	479172	4.42053e+06
198	198	50	479206	4.42053e+06
199	199	50	479240	4.42053e+06
200	200	50	479274	4.42053e+06
201	201	50	479308	4.42053e+06
202	202	50	479342	4.42053e+06
203	203	22.7533	479376	4.42053e+06
204	204	21.2293	479410	4.42053e+06
205	205	24.5638	479444	4.42053e+06
206	206	24.6156	479478	4.42053e+06
207	207	22.9819	479512	4.42053e+06
208	208	50	477710	4.42049e+06
209	209	50	477744	4.42049e+06
210	210	50	477778	4.42049e+06
211	211	50	477812	4.42049e+06
212	212	50	477846	4.42049e+06
213	213	50	477880	4.42049e+06
214	214	50	477914	4.42049e+06
215	215	50	477948	4.42049e+06
216	216	50	477982	4.42049e+06
217	217	50	478016	4.42049e+06
218	218	50	478050	4.42049e+06
219	219	50	478084	4.42049e+06
220	220	50	478118	4.42049e+06
221	221	50	478152	4.42049e+06
222	222	50	478186	4.42049e+06
223	223	50	478220	4.42049e+06
224	224	50	478254	4.42049e+06
225	225	50	478288	4.42049e+06
226	226	50	478322	4.42049e+06
227	227	50	478356	4.42049e+06
228	228	50	478390	4.42049e+06
229	229	50	478424	4.42049e+06
230	230	50	478458	4.42049e+06
231	231	50	478492	4.42049e+06
232	232	50	478526	4.42049e+06
233	233	50	478560	4.42049e+06
234	234	50	478594	4.42049e+06
235	235	50	478628	4.42049e+06
236	236	50	478662	4.42049e+06
237	237	50	478696	4.42049e+06
238	238	50	478730	4.42049e+06
239	239	50	478764	4.42049e+06
240	240	50	478798	4.42049e+06
241	241	50	478832	4.42049e+06
242	242	50	478866	4.42049e+06
243	243	50	478900	4.42049e+06
244	244	50	478934	4.42049e+06
245	245	50	478968	4.42049e+06
246	246	50	479002	4.42049e+06
247	247	50	479036	4.42049e+06
248	248	50	479070	4.42049e+06
249	249	50	479104	4.42049e+06
250	250	50	479138	4.42049e+06
251	251	50	479172	4.42049e+06
252	252	50	479206	4.42049e+06
253	253	50	479240	4.42049e+06
254	254	50	479274	4.42049e+06
255	255	50	479308	4.42049e+06
256	256	14.9017	479342	4.42049e+06
257	257	17.8643	479376	4.42049e+06
258	258	19.1049	479410	4.42049e+06
259	259	23.6372	479444	4.42049e+06
260	260	23.8171	479478	4.42049e+06
261	261	22.6457	479512	4.42049e+06
262	262	18.9098	479546	4.42049e+06
263	263	14.8194	479580	4.42049e+06
264	264	15.4871	479614	4.42049e+06
265	265	15.5286	479648	4.42049e+06
266	266	16.572	479682	4.42049e+06
267	267	16.5062	479716	4.42049e+06
268	268	15.5966	479750	4.42049e+06
269	269	6.50562	479784	4.42049e+06
270	270	50	477710	4.42046e+06
271	271	50	477744	4.42046e+06
272	272	50	477778	4.42046e+06
273	273	50	477812	4.42046e+06
274	274	50	477846	4.42046e+06
275	275	50	477880	4.42046e+06
276	276	50	477914	4.42046e+06
277	277	50	477948	4.42046e+06
278	278	50	477982	4.42046e+06
279	279	50	478016	4.42046e+06
280	280	50	478050	4.42046e+06
281	281	50	478084	4.42046e+06
282	282	50	478118	4.42046e+06
283	283	50	478152	4.42046e+06
284	284	50	478186	4.42046e+06
285	285	50	478220	4.42046e+06
286	286	50	478254	4.42046e+06
287	287	50	478288	4.42046e+06
288	288	50	478322	4.42046e+06
289	289	50	478356	4.42046e+06
290	290	50	478390	4.42046e+06
291	291	50	478424	4.42046e+06
292	292	50	478458	4.42046e+06
293	293	50	478492	4.42046e+06
294	294	50	478526	4.42046e+06
295	295	50	478560	4.42046e+06
296	296	50	478594	4.42046e+06
297	297	50	478628	4.42046e+06
298	298	50	478662	4.42046e+06
299	299	50	478696	4.42046e+06
300	300	50	478730	4.42046e+06
301	301	50	478764	4.42046e+06
302	302	50	478798	4.42046e+06
303	303	50	478832	4.42046e+06
304	304	50	478866	4.42046e+06
305	305	50	478900	4.42046e+06
306	306	50	478934	4.42046e+06
307	307	50	478968	4.42046e+06
308	308	50	479002	4.42046e+06
309	309	50	479036	4.42046e+06
310	310	50	479070	4.42046e+06
311	311	50	479104	4.42046e+06
312	312	50	479138	4.42046e+06
313	313	50	479172	4.42046e+06
314	314	50	479206	4.42046e+06
315	315	50	479240	4.42046e+06
316	316	20.6289	479274	4.42046e+06
317	317	17.4437	479308	4.42046e+06
318	318	11.4818	479342	4.42046e+06
319	319	11.0795	479376	4.42046e+06
320	320	19.1234	479410	4.42046e+06
321	321	20.3894	479444	4.42046e+06
322	322	18.0594	479478	4.42046e+06
323	323	10.6741	479512	4.42046e+06
324	324	9.70483	479546	4.42046e+06
325	325	11.7074	479580	4.42046e+06
326	326	12.3603	479614	4.42046e+06
327	327	13.2759	479648	4.42046e+06
328	328	14.6351	479682	4.42046e+06
329	329	16.1422	479716	4.42046e+06
330	330	14.4704	479750	4.42046e+06
331	331	6.13252	479784	4.42046e+06
332	332	9.89686	479818	4.42046e+06
333	333	9.91428	479852	4.42046e+06
334	334	15.0289	479886	4.42046e+06
335	335	17.8993	479920	4.42046e+06
336	336	19.3213	479954	4.42046e+06
337	337	19.4127	479988	4.42046e+06
338	338	17.6342	480022	4.42046e+06
339	339	17.4801	480056	4.42046e+06
340	340	50	477710	4.42043e+06
341	341	50	477744	4.42043e+06
342	342	50	477778	4.42043e+06
343	343	50	477812	4.42043e+06
344	344	50	477846	4.42043e+06
345	345	50	477880	4.42043e+06
346	346	50	477914	4.42043e+06
347	347	50	477948	4.42043e+06
348	348	50	477982	4.42043e+06
349	349	50	478016	4.42043e+06
350	350	50	478050	4.42043e+06
351	351	50	478084	4.42043e+06
352	352	50	478118	4.42043e+06
353	353	50	478152	4.42043e+06
354	354	50	478186	4.42043e+06
355	355	50	478220	4.42043e+06
356	356	50	478254	4.42043e+06
357	357	50	478288	4.42043e+06
358	358	50	478322	4.42043e+06
359	359	50	478356	4.42043e+06
360	360	50	478390	4.42043e+06
361	361	50	478424	4.42043e+06
362	362	50	478458	4.42043e+06
363	363	50	478492	4.42043e+06
364	364	50	478526	4.42043e+06
365	365	50	478560	4.42043e+06
366	366	50	478594	4.42043e+06
367	367	50	478628	4.42043e+06
368	368	50	478662	4.42043e+06
369	369	50	478696	4.42043e+06
370	370	50	478730	4.42043e+06
371	371	50	478764	4.42043e+06
372	372	50	478798	4.42043e+06
373	373	50	478832	4.42043e+06
374	374	50	478866	4.42043e+06
375	375	50	478900	4.42043e+06
376	376	50	478934	4.42043e+06
377	377	50	478968	4.42043e+06
378	378	50	479002	4.42043e+06
379	379	50	479036	4.42043e+06
380	380	50	479070	4.42043e+06
381	381	50	479104	4.42043e+06
382	382	50	479138	4.42043e+06
383	383	50	479172	4.42043e+06
384	384	10.5766	479206	4.42043e+06
385	385	15.1659	479240	4.42043e+06
386	386	17.8643	479274	4.42043e+06
387	387	17.1541	479308	4.42043e+06
388	388	9.03362	479342	4.42043e+06
389	389	8.28142	479376	4.42043e+06
390	390	11.1313	479410	4.42043e+06
391	391	9.1335	479444	4.42043e+06
392	392	9.12583	479478	4.42043e+06
393	393	8.87578	479512	4.42043e+06
394	394	9.52616	479546	4.42043e+06
395	395	9.63778	479580	4.42043e+06
396	396	9.41527	479614	4.42043e+06
397	397	9.19582	479648	4.42043e+06
398	398	9.33907	479682	4.42043e+06
399	399	12.3566	479716	4.42043e+06
400	400	8.50324	479750	4.42043e+06
401	401	5.98651	479784	4.42043e+06
402	402	9.25982	479818	4.42043e+06
403	403	14.2768	479852	4.42043e+06
404	404	16.5685	479886	4.42043e+06
405	405	19.2359	479920	4.42043e+06
406	406	20.1877	479954	4.42043e+06
407	407	19.5834	479988	4.42043e+06
408	408	19.5102	480022	4.42043e+06
409	409	17.9497	480056	4.42043e+06
410	410	18.4069	480090	4.42043e+06
411	411	20.9306	480124	4.42043e+06
412	412	21.2254	480158	4.42043e+06
413	413	22.2182	480192	4.42043e+06
414	414	21.4366	480226	4.42043e+06
415	415	22.4598	480260	4.42043e+06
416	416	23.5001	480294	4.42043e+06
417	417	23.8933	480328	4.42043e+06
418	418	50	477676	4.42039e+06
419	419	50	477710	4.42039e+06
420	420	50	477744	4.42039e+06
421	421	50	477778	4.42039e+06
422	422	50	477812	4.42039e+06
423	423	50	477846	4.42039e+06
424	424	50	477880	4.42039e+06
425	425	50	477914	4.42039e+06
426	426	50	477948	4.42039e+06
427	427	50	477982	4.42039e+06
428	428	50	478016	4.42039e+06
429	429	50	478050	4.42039e+06
430	430	50	478084	4.42039e+06
431	431	50	478118	4.42039e+06
432	432	50	478152	4.42039e+06
433	433	50	478186	4.42039e+06
434	434	50	478220	4.42039e+06
435	435	50	478254	4.42039e+06
436	436	50	478288	4.42039e+06
437	437	50	478322	4.42039e+06
438	438	50	478356	4.42039e+06
439	439	50	478390	4.42039e+06
440	440	50	478424	4.42039e+06
441	441	50	478458	4.42039e+06
442	442	50	478492	4.42039e+06
443	443	50	478526	4.42039e+06
444	444	50	478560	4.42039e+06
445	445	50	478594	4.42039e+06
446	446	50	478628	4.42039e+06
447	447	50	478662	4.42039e+06
448	448	50	478696	4.42039e+06
449	449	50	478730	4.42039e+06
450	450	50	478764	4.42039e+06
451	451	50	478798	4.42039e+06
452	452	50	478832	4.42039e+06
453	453	50	478866	4.42039e+06
454	454	50	478900	4.42039e+06
455	455	50	478934	4.42039e+06
456	456	50	478968	4.42039e+06
457	457	50	479002	4.42039e+06
458	458	50	479036	4.42039e+06
459	459	50	479070	4.42039e+06
460	460	50	479104	4.42039e+06
461	461	50	479138	4.42039e+06
462	462	10.162	479172	4.42039e+06
463	463	9.92429	479206	4.42039e+06
464	464	11.4209	479240	4.42039e+06
465	465	13.1332	479274	4.42039e+06
466	466	4.84327	479308	4.42039e+06
467	467	4.85004	479342	4.42039e+06
468	468	4.88944	479376	4.42039e+06
469	469	5.25532	479410	4.42039e+06
470	470	7.14191	479444	4.42039e+06
471	471	5.15289	479478	4.42039e+06
472	472	7.02828	479512	4.42039e+06
473	473	8.65327	479546	4.42039e+06
474	474	8.34238	479580	4.42039e+06
475	475	8.86054	479614	4.42039e+06
476	476	8.50697	479648	4.42039e+06
477	477	8.98099	479682	4.42039e+06
478	478	8.33628	479716	4.42039e+06
479	479	8.45354	479750	4.42039e+06
480	480	6.10612	479784	4.42039e+06
481	481	14.2159	479818	4.42039e+06
482	482	14.9531	479852	4.42039e+06
483	483	16.7246	479886	4.42039e+06
484	484	20.0697	479920	4.42039e+06
485	485	22.4699	479954	4.42039e+06
486	486	21.4139	479988	4.42039e+06
487	487	19.7785	480022	4.42039e+06
488	488	20.9698	480056	4.42039e+06
489	489	22.7381	480090	4.42039e+06
490	490	22.2291	480124	4.42039e+06
491	491	21.8354	480158	4.42039e+06
492	492	22.5491	480192	4.42039e+06
493	493	21.589	480226	4.42039e+06
494	494	22.2843	480260	4.42039e+06
495	495	24.576	480294	4.42039e+06
496	496	23.4001	480328	4.42039e+06
497	497	25.1765	480362	4.42039e+06
498	498	24.3856	480396	4.42039e+06
499	499	25.0451	480430	4.42039e+06
500	500	24.6355	480464	4.42039e+06
501	501	24.7837	480498	4.42039e+06
502	502	25.8513	480532	4.42039e+06
503	503	26.2824	480566	4.42039e+06
504	504	25.9672	480600	4.42039e+06
505	505	50	477676	4.42036e+06
506	506	50	477710	4.42036e+06
507	507	50	477744	4.42036e+06
508	508	50	477778	4.42036e+06
509	509	50	477812	4.42036e+06
510	510	50	477846	4.42036e+06
511	511	50	477880	4.42036e+06
512	512	50	477914	4.42036e+06
513	513	50	477948	4.42036e+06
514	514	50	477982	4.42036e+06
515	515	50	478016	4.42036e+06
516	516	50	478050	4.42036e+06
517	517	50	478084	4.42036e+06
518	518	50	478118	4.42036e+06
519	519	50	478152	4.42036e+06
520	520	50	478186	4.42036e+06
521	521	50	478220	4.42036e+06
522	522	50	478254	4.42036e+06
523	523	50	478288	4.42036e+06
524	524	50	478322	4.42036e+06
525	525	50	478356	4.42036e+06
526	526	50	478390	4.42036e+06
527	527	50	478424	4.42036e+06
528	528	50	478458	4.42036e+06
529	529	50	478492	4.42036e+06
530	530	50	478526	4.42036e+06
531	531	50	478560	4.42036e+06
532	532	50	478594	4.42036e+06
533	533	50	478628	4.42036e+06
534	534	50	478662	4.42036e+06
535	535	50	478696	4.42036e+06
536	536	50	478730	4.42036e+06
537	537	50	478764	4.42036e+06
538	538	50	478798	4.42036e+06
539	539	50	478832	4.42036e+06
540	540	50	478866	4.42036e+06
541	541	50	478900	4.42036e+06
542	542	50	478934	4.42036e+06
543	543	50	478968	4.42036e+06
544	544	50	479002	4.42036e+06
545	545	50	479036	4.42036e+06
546	546	50	479070	4.42036e+06
547	547	50	479104	4.42036e+06
548	548	18.1204	479138	4.42036e+06
549	549	13.1399	479172	4.42036e+06
550	550	12.6919	479206	4.42036e+06
551	551	8.14121	479240	4.42036e+06
552	552	9.29972	479274	4.42036e+06
553	553	5.78815	479308	4.42036e+06
554	554	7.6058	479342	4.42036e+06
555	555	7.102	479376	4.42036e+06
556	556	8.2235	479410	4.42036e+06
557	557	8.57402	479444	4.42036e+06
558	558	8.6642	479478	4.42036e+06
559	559	8.70818	479512	4.42036e+06
560	560	6.55236	479546	4.42036e+06
561	561	7.99491	479580	4.42036e+06
562	562	8.22975	479614	4.42036e+06
563	563	8.86968	479648	4.42036e+06
564	564	8.56793	479682	4.42036e+06
565	565	8.2997	479716	4.42036e+06
566	566	8.97463	479750	4.42036e+06
567	567	9.906	479784	4.42036e+06
568	568	10.562	479818	4.42036e+06
569	569	18.1874	479852	4.42036e+06
570	570	19.3578	479886	4.42036e+06
571	571	21.3817	479920	4.42036e+06
572	572	22.2717	479954	4.42036e+06
573	573	22.366	479988	4.42036e+06
574	574	21.7833	480022	4.42036e+06
575	575	23.5001	480056	4.42036e+06
576	576	22.8905	480090	4.42036e+06
577	577	23.369	480124	4.42036e+06
578	578	22.7228	480158	4.42036e+06
579	579	22.6433	480192	4.42036e+06
580	580	23.7098	480226	4.42036e+06
581	581	22.668	480260	4.42036e+06
582	582	24.1767	480294	4.42036e+06
583	583	25.0615	480328	4.42036e+06
584	584	24.9381	480362	4.42036e+06
585	585	25.1917	480396	4.42036e+06
586	586	25.0789	480430	4.42036e+06
587	587	25.1247	480464	4.42036e+06
588	588	25.0637	480498	4.42036e+06
589	589	24.9901	480532	4.42036e+06
590	590	26.0848	480566	4.42036e+06
591	591	25.5971	480600	4.42036e+06
592	592	25.8599	480634	4.42036e+06
593	593	24.704	480668	4.42036e+06
594	594	50	480702	4.42036e+06
595	595	50	480736	4.42036e+06
596	596	50	480770	4.42036e+06
597	597	50	480804	4.42036e+06
598	598	50	480838	4.42036e+06
599	599	50	480872	4.42036e+06
600	600	50	477676	4.42032e+06
601	601	50	477710	4.42032e+06
602	602	50	477744	4.42032e+06
603	603	50	477778	4.42032e+06
604	604	50	477812	4.42032e+06
605	605	50	477846	4.42032e+06
606	606	50	477880	4.42032e+06
607	607	50	477914	4.42032e+06
608	608	50	477948	4.42032e+06
609	609	50	477982	4.42032e+06
610	610	50	478016	4.42032e+06
611	611	50	478050	4.42032e+06
612	612	50	478084	4.42032e+06
613	613	50	478118	4.42032e+06
614	614	50	478152	4.42032e+06
615	615	50	478186	4.42032e+06
616	616	50	478220	4.42032e+06
617	617	50	478254	4.42032e+06
618	618	50	478288	4.42032e+06
619	619	50	478322	4.42032e+06
620	620	50	478356	4.42032e+06
621	621	50	478390	4.42032e+06
622	622	50	478424	4.42032e+06
623	623	50	478458	4.42032e+06
624	624	50	478492	4.42032e+06
625	625	50	478526	4.42032e+06
626	626	50	478560	4.42032e+06
627	627	50	478594	4.42032e+06
628	628	50	478628	4.42032e+06
629	629	50	478662	4.42032e+06
630	630	50	478696	4.42032e+06
631	631	50	478730	4.42032e+06
632	632	50	478764	4.42032e+06
633	633	50	478798	4.42032e+06
634	634	50	478832	4.42032e+06
635	635	50	478866	4.42032e+06
636	636	50	478900	4.42032e+06
637	637	50	478934	4.42032e+06
638	638	50	478968	4.42032e+06
639	639	50	479002	4.42032e+06
640	640	50	479036	4.42032e+06
641	641	23.4968	479070	4.42032e+06
642	642	22.2169	479104	4.42032e+06
643	643	20.2479	479138	4.42032e+06
644	644	18.4066	479172	4.42032e+06
645	645	15.3243	479206	4.42032e+06
646	646	9.3025	479240	4.42032e+06
647	647	6.9786	479274	4.42032e+06
648	648	5.94532	479308	4.42032e+06
649	649	6.58952	479342	4.42032e+06
650	650	7.99186	479376	4.42032e+06
651	651	8.48563	479410	4.42032e+06
652	652	10.0976	479444	4.42032e+06
653	653	13.8239	479478	4.42032e+06
654	654	16.4054	479512	4.42032e+06
655	655	13.3228	479546	4.42032e+06
656	656	5.73405	479580	4.42032e+06
657	657	6.86564	479614	4.42032e+06
658	658	8.62279	479648	4.42032e+06
659	659	8.61365	479682	4.42032e+06
660	660	8.73557	479716	4.42032e+06
661	661	6.04021	479750	4.42032e+06
662	662	10.4125	479784	4.42032e+06
663	663	13.4818	479818	4.42032e+06
664	664	18.674	479852	4.42032e+06
665	665	20.858	479886	4.42032e+06
666	666	22.6253	479920	4.42032e+06
667	667	23.3263	479954	4.42032e+06
668	668	23.1983	479988	4.42032e+06
669	669	23.1172	480022	4.42032e+06
670	670	23.3814	480056	4.42032e+06
671	671	23.9982	480090	4.42032e+06
672	672	23.9451	480124	4.42032e+06
673	673	24.2785	480158	4.42032e+06
674	674	24.1889	480192	4.42032e+06
675	675	23.2928	480226	4.42032e+06
676	676	25.0393	480260	4.42032e+06
677	677	24.1202	480294	4.42032e+06
678	678	25.4334	480328	4.42032e+06
679	679	25.9705	480362	4.42032e+06
680	680	25.1734	480396	4.42032e+06
681	681	26.353	480430	4.42032e+06
682	682	25.3472	480464	4.42032e+06
683	683	25.466	480498	4.42032e+06
684	684	25.4325	480532	4.42032e+06
685	685	25.3533	480566	4.42032e+06
686	686	25.6794	480600	4.42032e+06
687	687	25.399	480634	4.42032e+06
688	688	24.8442	480668	4.42032e+06
689	689	50	480702	4.42032e+06
690	690	50	480736	4.42032e+06
691	691	50	480770	4.42032e+06
692	692	50	480804	4.42032e+06
693	693	50	480838	4.42032e+06
694	694	50	480872	4.42032e+06
695	695	50	480906	4.42032e+06
696	696	50	480940	4.42032e+06
697	697	50	480974	4.42032e+06
698	698	50	481008	4.42032e+06
699	699	50	481042	4.42032e+06
700	700	50	481076	4.42032e+06
701	701	50	481110	4.42032e+06
702	702	50	481144	4.42032e+06
703	703	50	477676	4.42029e+06
704	704	50	477710	4.42029e+06
705	705	50	477744	4.42029e+06
706	706	50	477778	4.42029e+06
707	707	50	477812	4.42029e+06
708	708	50	477846	4.42029e+06
709	709	50	477880	4.42029e+06
710	710	50	477914	4.42029e+06
711	711	50	477948	4.42029e+06
712	712	50	477982	4.42029e+06
713	713	50	478016	4.42029e+06
714	714	50	478050	4.42029e+06
715	715	50	478084	4.42029e+06
716	716	50	478118	4.42029e+06
717	717	50	478152	4.42029e+06
718	718	50	478186	4.42029e+06
719	719	50	478220	4.42029e+06
720	720	50	478254	4.42029e+06
721	721	50	478288	4.42029e+06
722	722	50	478322	4.42029e+06
723	723	50	478356	4.42029e+06
724	724	50	478390	4.42029e+06
725	725	50	478424	4.42029e+06
726	726	50	478458	4.42029e+06
727	727	50	478492	4.42029e+06
728	728	50	478526	4.42029e+06
729	729	50	478560	4.42029e+06
730	730	50	478594	4.42029e+06
731	731	50	478628	4.42029e+06
732	732	50	478662	4.42029e+06
733	733	50	478696	4.42029e+06
734	734	50	478730	4.42029e+06
735	735	50	478764	4.42029e+06
736	736	50	478798	4.42029e+06
737	737	50	478832	4.42029e+06
738	738	50	478866	4.42029e+06
739	739	50	478900	4.42029e+06
740	740	50	478934	4.42029e+06
741	741	50	478968	4.42029e+06
742	742	50	479002	4.42029e+06
743	743	25.4175	479036	4.42029e+06
744	744	23.6677	479070	4.42029e+06
745	745	20.4246	479104	4.42029e+06
746	746	20.3667	479138	4.42029e+06
747	747	10.86	479172	4.42029e+06
748	748	10.7747	479206	4.42029e+06
749	749	7.64438	479240	4.42029e+06
750	750	4.64624	479274	4.42029e+06
751	751	7.27061	479308	4.42029e+06
752	752	7.48894	479342	4.42029e+06
753	753	9.7279	479376	4.42029e+06
754	754	11.6699	479410	4.42029e+06
755	755	18.3436	479444	4.42029e+06
756	756	20.1625	479478	4.42029e+06
757	757	19.3944	479512	4.42029e+06
758	758	17.6205	479546	4.42029e+06
759	759	15.5021	479580	4.42029e+06
760	760	9.27202	479614	4.42029e+06
761	761	5.44479	479648	4.42029e+06
762	762	6.30023	479682	4.42029e+06
763	763	7.35952	479716	4.42029e+06
764	764	8.94588	479750	4.42029e+06
765	765	9.26897	479784	4.42029e+06
766	766	15.1687	479818	4.42029e+06
767	767	20.3696	479852	4.42029e+06
768	768	22.1833	479886	4.42029e+06
769	769	22.6802	479920	4.42029e+06
770	770	23.3477	479954	4.42029e+06
771	771	24.1828	479988	4.42029e+06
772	772	24.4772	480022	4.42029e+06
773	773	24.957	480056	4.42029e+06
774	774	25.3807	480090	4.42029e+06
775	775	24.5943	480124	4.42029e+06
776	776	24.7437	480158	4.42029e+06
777	777	23.686	480192	4.42029e+06
778	778	25.4478	480226	4.42029e+06
779	779	25.2893	480260	4.42029e+06
780	780	25.3045	480294	4.42029e+06
781	781	25.7343	480328	4.42029e+06
782	782	26.3164	480362	4.42029e+06
783	783	26.225	480396	4.42029e+06
784	784	26.3865	480430	4.42029e+06
785	785	26.409	480464	4.42029e+06
786	786	25.4904	480498	4.42029e+06
787	787	25.5575	480532	4.42029e+06
788	788	25.5089	480566	4.42029e+06
789	789	25.5941	480600	4.42029e+06
790	790	24.9723	480634	4.42029e+06
791	791	24.5608	480668	4.42029e+06
792	792	50	480702	4.42029e+06
793	793	50	480736	4.42029e+06
794	794	50	480770	4.42029e+06
795	795	50	480804	4.42029e+06
796	796	50	480838	4.42029e+06
797	797	50	480872	4.42029e+06
798	798	50	480906	4.42029e+06
799	799	50	480940	4.42029e+06
800	800	50	480974	4.42029e+06
801	801	50	481008	4.42029e+06
802	802	50	481042	4.42029e+06
803	803	50	481076	4.42029e+06
804	804	50	481110	4.42029e+06
805	805	50	481144	4.42029e+06
806	806	50	481178	4.42029e+06
807	807	50	481212	4.42029e+06
808	808	50	477676	4.42026e+06
809	809	50	477710	4.42026e+06
810	810	50	477744	4.42026e+06
811	811	50	477778	4.42026e+06
812	812	50	477812	4.42026e+06
813	813	50	477846	4.42026e+06
814	814	50	477880	4.42026e+06
815	815	50	477914	4.42026e+06
816	816	50	477948	4.42026e+06
817	817	50	477982	4.42026e+06
818	818	50	478016	4.42026e+06
819	819	50	478050	4.42026e+06
820	820	50	478084	4.42026e+06
821	821	50	478118	4.42026e+06
822	822	50	478152	4.42026e+06
823	823	50	478186	4.42026e+06
824	824	50	478220	4.42026e+06
825	825	50	478254	4.42026e+06
826	826	50	478288	4.42026e+06
827	827	50	478322	4.42026e+06
828	828	50	478356	4.42026e+06
829	829	50	478390	4.42026e+06
830	830	50	478424	4.42026e+06
831	831	50	478458	4.42026e+06
832	832	50	478492	4.42026e+06
833	833	50	478526	4.42026e+06
834	834	50	478560	4.42026e+06
835	835	50	478594	4.42026e+06
836	836	50	478628	4.42026e+06
837	837	50	478662	4.42026e+06
838	838	50	478696	4.42026e+06
839	839	50	478730	4.42026e+06
840	840	50	478764	4.42026e+06
841	841	50	478798	4.42026e+06
842	842	50	478832	4.42026e+06
843	843	50	478866	4.42026e+06
844	844	50	478900	4.42026e+06
845	845	50	478934	4.42026e+06
846	846	50	478968	4.42026e+06
847	847	26.7407	479002	4.42026e+06
848	848	23.3142	479036	4.42026e+06
849	849	22.0523	479070	4.42026e+06
850	850	20.8468	479104	4.42026e+06
851	851	18.5654	479138	4.42026e+06
852	852	13.6124	479172	4.42026e+06
853	853	8.24484	479206	4.42026e+06
854	854	5.46601	479240	4.42026e+06
855	855	6.66064	479274	4.42026e+06
856	856	7.52856	479308	4.42026e+06
857	857	11.5184	479342	4.42026e+06
858	858	15.3502	479376	4.42026e+06
859	859	18.4226	479410	4.42026e+06
860	860	20.5496	479444	4.42026e+06
861	861	21.9105	479478	4.42026e+06
862	862	21.339	479512	4.42026e+06
863	863	19.0683	479546	4.42026e+06
864	864	18.6629	479580	4.42026e+06
865	865	16.8208	479614	4.42026e+06
866	866	13.6969	479648	4.42026e+06
867	867	9.12483	479682	4.42026e+06
868	868	8.97237	479716	4.42026e+06
869	869	9.17753	479750	4.42026e+06
870	870	9.94374	479784	4.42026e+06
871	871	13.8031	479818	4.42026e+06
872	872	20.6563	479852	4.42026e+06
873	873	22.0919	479886	4.42026e+06
874	874	22.6192	479920	4.42026e+06
875	875	23.4666	479954	4.42026e+06
876	876	24.4462	479988	4.42026e+06
877	877	24.8807	480022	4.42026e+06
878	878	25.3624	480056	4.42026e+06
879	879	25.7617	480090	4.42026e+06
880	880	24.6827	480124	4.42026e+06
881	881	24.4572	480158	4.42026e+06
882	882	24.7437	480192	4.42026e+06
883	883	25.2131	480226	4.42026e+06
884	884	25.5118	480260	4.42026e+06
885	885	25.0607	480294	4.42026e+06
886	886	25.7708	480328	4.42026e+06
887	887	25.2466	480362	4.42026e+06
888	888	25.8063	480396	4.42026e+06
889	889	26.2524	480430	4.42026e+06
890	890	25.9507	480464	4.42026e+06
891	891	26.2764	480498	4.42026e+06
892	892	25.271	480532	4.42026e+06
893	893	25.7983	480566	4.42026e+06
894	894	25.8725	480600	4.42026e+06
895	895	25.022	480634	4.42026e+06
896	896	23.8201	480668	4.42026e+06
897	897	23.7988	480702	4.42026e+06
898	898	50	480736	4.42026e+06
899	899	50	480770	4.42026e+06
900	900	50	480804	4.42026e+06
901	901	50	480838	4.42026e+06
902	902	50	480872	4.42026e+06
903	903	50	480906	4.42026e+06
904	904	50	480940	4.42026e+06
905	905	50	480974	4.42026e+06
906	906	50	481008	4.42026e+06
907	907	50	481042	4.42026e+06
908	908	50	481076	4.42026e+06
909	909	50	481110	4.42026e+06
910	910	50	481144	4.42026e+06
911	911	50	481178	4.42026e+06
912	912	50	481212	4.42026e+06
913	913	50	477676	4.42022e+06
914	914	50	477710	4.42022e+06
915	915	50	477744	4.42022e+06
916	916	50	477778	4.42022e+06
917	917	50	477812	4.42022e+06
918	918	50	477846	4.42022e+06
919	919	50	477880	4.42022e+06
920	920	50	477914	4.42022e+06
921	921	50	477948	4.42022e+06
922	922	50	477982	4.42022e+06
923	923	50	478016	4.42022e+06
924	924	50	478050	4.42022e+06
925	925	50	478084	4.42022e+06
926	926	50	478118	4.42022e+06
927	927	50	478152	4.42022e+06
928	928	50	478186	4.42022e+06
929	929	50	478220	4.42022e+06
930	930	50	478254	4.42022e+06
931	931	50	478288	4.42022e+06
932	932	50	478322	4.42022e+06
933	933	50	478356	4.42022e+06
934	934	50	478390	4.42022e+06
935	935	50	478424	4.42022e+06
936	936	50	478458	4.42022e+06
937	937	50	478492	4.42022e+06
938	938	50	478526	4.42022e+06
939	939	50	478560	4.42022e+06
940	940	50	478594	4.42022e+06
941	941	50	478628	4.42022e+06
942	942	50	478662	4.42022e+06
943	943	50	478696	4.42022e+06
944	944	50	478730	4.42022e+06
945	945	50	478764	4.42022e+06
946	946	50	478798	4.42022e+06
947	947	50	478832	4.42022e+06
948	948	50	478866	4.42022e+06
949	949	50	478900	4.42022e+06
950	950	50	478934	4.42022e+06
951	951	50	478968	4.42022e+06
952	952	24.1097	479002	4.42022e+06
953	953	23.0734	479036	4.42022e+06
954	954	20.7782	479070	4.42022e+06
955	955	19.8791	479104	4.42022e+06
956	956	14.3286	479138	4.42022e+06
957	957	9.41071	479172	4.42022e+06
958	958	7.06068	479206	4.42022e+06
959	959	4.99017	479240	4.42022e+06
960	960	7.6962	479274	4.42022e+06
961	961	9.37354	479308	4.42022e+06
962	962	19.8394	479342	4.42022e+06
963	963	19.9126	479376	4.42022e+06
964	964	21.9883	479410	4.42022e+06
965	965	23.1831	479444	4.42022e+06
966	966	23.4728	479478	4.42022e+06
967	967	23.9329	479512	4.42022e+06
968	968	22.3236	479546	4.42022e+06
969	969	21.1257	479580	4.42022e+06
970	970	19.6901	479614	4.42022e+06
971	971	15.8953	479648	4.42022e+06
972	972	10.8539	479682	4.42022e+06
973	973	10.0401	479716	4.42022e+06
974	974	9.75538	479750	4.42022e+06
975	975	10.7533	479784	4.42022e+06
976	976	11.7226	479818	4.42022e+06
977	977	13.146	479852	4.42022e+06
978	978	17.4471	479886	4.42022e+06
979	979	20.1351	479920	4.42022e+06
980	980	21.8603	479954	4.42022e+06
981	981	24.6583	479988	4.42022e+06
982	982	24.9783	480022	4.42022e+06
983	983	25.1359	480056	4.42022e+06
984	984	24.5334	480090	4.42022e+06
985	985	24.5608	480124	4.42022e+06
986	986	25.0058	480158	4.42022e+06
987	987	24.5488	480192	4.42022e+06
988	988	24.3078	480226	4.42022e+06
989	989	24.571	480260	4.42022e+06
990	990	25.2222	480294	4.42022e+06
991	991	24.4389	480328	4.42022e+06
992	992	24.765	480362	4.42022e+06
993	993	24.512	480396	4.42022e+06
994	994	24.8717	480430	4.42022e+06
995	995	25.8081	480464	4.42022e+06
996	996	25.4228	480498	4.42022e+06
997	997	25.0972	480532	4.42022e+06
998	998	25.3716	480566	4.42022e+06
999	999	25.4081	480600	4.42022e+06
1000	1000	25.0758	480634	4.42022e+06
1001	1001	23.8354	480668	4.42022e+06
1002	1002	23.5519	480702	4.42022e+06
1003	1003	50	480736	4.42022e+06
1004	1004	50	480770	4.42022e+06
1005	1005	50	480804	4.42022e+06
1006	1006	50	480838	4.42022e+06
1007	1007	50	480872	4.42022e+06
1008	1008	50	480906	4.42022e+06
1009	1009	50	480940	4.42022e+06
1010	1010	50	480974	4.42022e+06
1011	1011	50	481008	4.42022e+06
1012	1012	50	481042	4.42022e+06
1013	1013	50	481076	4.42022e+06
1014	1014	50	481110	4.42022e+06
1015	1015	50	481144	4.42022e+06
1016	1016	50	481178	4.42022e+06
1017	1017	50	481212	4.42022e+06
1018	1018	50	477642	4.42019e+06
1019	1019	50	477676	4.42019e+06
1020	1020	50	477710	4.42019e+06
1021	1021	50	477744	4.42019e+06
1022	1022	50	477778	4.42019e+06
1023	1023	50	477812	4.42019e+06
1024	1024	50	477846	4.42019e+06
1025	1025	50	477880	4.42019e+06
1026	1026	50	477914	4.42019e+06
1027	1027	50	477948	4.42019e+06
1028	1028	50	477982	4.42019e+06
1029	1029	50	478016	4.42019e+06
1030	1030	50	478050	4.42019e+06
1031	1031	50	478084	4.42019e+06
1032	1032	50	478118	4.42019e+06
1033	1033	50	478152	4.42019e+06
1034	1034	50	478186	4.42019e+06
1035	1035	50	478220	4.42019e+06
1036	1036	50	478254	4.42019e+06
1037	1037	50	478288	4.42019e+06
1038	1038	50	478322	4.42019e+06
1039	1039	50	478356	4.42019e+06
1040	1040	50	478390	4.42019e+06
1041	1041	50	478424	4.42019e+06
1042	1042	50	478458	4.42019e+06
1043	1043	50	478492	4.42019e+06
1044	1044	50	478526	4.42019e+06
1045	1045	50	478560	4.42019e+06
1046	1046	50	478594	4.42019e+06
1047	1047	50	478628	4.42019e+06
1048	1048	50	478662	4.42019e+06
1049	1049	50	478696	4.42019e+06
1050	1050	50	478730	4.42019e+06
1051	1051	50	478764	4.42019e+06
1052	1052	50	478798	4.42019e+06
1053	1053	50	478832	4.42019e+06
1054	1054	50	478866	4.42019e+06
1055	1055	50	478900	4.42019e+06
1056	1056	50	478934	4.42019e+06
1057	1057	50	478968	4.42019e+06
1058	1058	22.6676	479002	4.42019e+06
1059	1059	20.132	479036	4.42019e+06
1060	1060	18.2772	479070	4.42019e+06
1061	1061	14.4309	479104	4.42019e+06
1062	1062	10.9914	479138	4.42019e+06
1063	1063	7.44755	479172	4.42019e+06
1064	1064	5.13071	479206	4.42019e+06
1065	1065	7.78154	479240	4.42019e+06
1066	1066	7.82922	479274	4.42019e+06
1067	1067	13.2221	479308	4.42019e+06
1068	1068	17.693	479342	4.42019e+06
1069	1069	21.5859	479376	4.42019e+06
1070	1070	22.3234	479410	4.42019e+06
1071	1071	23.814	479444	4.42019e+06
1072	1072	23.9635	479478	4.42019e+06
1073	1073	23.9558	479512	4.42019e+06
1074	1074	23.7467	479546	4.42019e+06
1075	1075	22.7859	479580	4.42019e+06
1076	1076	20.5159	479614	4.42019e+06
1077	1077	17.9922	479648	4.42019e+06
1078	1078	13.3145	479682	4.42019e+06
1079	1079	13.5665	479716	4.42019e+06
1080	1080	15.7856	479750	4.42019e+06
1081	1081	13.2344	479784	4.42019e+06
1082	1082	11.646	479818	4.42019e+06
1083	1083	13.2733	479852	4.42019e+06
1084	1084	14.6686	479886	4.42019e+06
1085	1085	17.6263	479920	4.42019e+06
1086	1086	21.2049	479954	4.42019e+06
1087	1087	23.4879	479988	4.42019e+06
1088	1088	24.3169	480022	4.42019e+06
1089	1089	24.9144	480056	4.42019e+06
1090	1090	25.056	480090	4.42019e+06
1091	1091	24.2727	480124	4.42019e+06
1092	1092	23.9725	480158	4.42019e+06
1093	1093	24.5219	480192	4.42019e+06
1094	1094	23.778	480226	4.42019e+06
1095	1095	24.4573	480260	4.42019e+06
1096	1096	24.4114	480294	4.42019e+06
1097	1097	24.3232	480328	4.42019e+06
1098	1098	24.9635	480362	4.42019e+06
1099	1099	23.9294	480396	4.42019e+06
1100	1100	24.5974	480430	4.42019e+06
1101	1101	24.765	480464	4.42019e+06
1102	1102	24.8374	480498	4.42019e+06
1103	1103	25.6215	480532	4.42019e+06
1104	1104	25.3929	480566	4.42019e+06
1105	1105	25.1453	480600	4.42019e+06
1106	1106	24.5061	480634	4.42019e+06
1107	1107	23.9168	480668	4.42019e+06
1108	1108	22.7442	480702	4.42019e+06
1109	1109	50	480736	4.42019e+06
1110	1110	50	480770	4.42019e+06
1111	1111	50	480804	4.42019e+06
1112	1112	50	480838	4.42019e+06
1113	1113	50	480872	4.42019e+06
1114	1114	50	480906	4.42019e+06
1115	1115	50	480940	4.42019e+06
1116	1116	50	480974	4.42019e+06
1117	1117	50	481008	4.42019e+06
1118	1118	50	481042	4.42019e+06
1119	1119	50	481076	4.42019e+06
1120	1120	50	481110	4.42019e+06
1121	1121	50	481144	4.42019e+06
1122	1122	50	481178	4.42019e+06
1123	1123	50	481212	4.42019e+06
1124	1124	50	477642	4.42015e+06
1125	1125	50	477676	4.42015e+06
1126	1126	50	477710	4.42015e+06
1127	1127	50	477744	4.42015e+06
1128	1128	50	477778	4.42015e+06
1129	1129	50	477812	4.42015e+06
1130	1130	50	477846	4.42015e+06
1131	1131	50	477880	4.42015e+06
1132	1132	50	477914	4.42015e+06
1133	1133	50	477948	4.42015e+06
1134	1134	50	477982	4.42015e+06
1135	1135	50	478016	4.42015e+06
1136	1136	50	478050	4.42015e+06
1137	1137	50	478084	4.42015e+06
1138	1138	50	478118	4.42015e+06
1139	1139	50	478152	4.42015e+06
1140	1140	50	478186	4.42015e+06
1141	1141	50	478220	4.42015e+06
1142	1142	50	478254	4.42015e+06
1143	1143	50	478288	4.42015e+06
1144	1144	50	478322	4.42015e+06
1145	1145	50	478356	4.42015e+06
1146	1146	50	478390	4.42015e+06
1147	1147	50	478424	4.42015e+06
1148	1148	50	478458	4.42015e+06
1149	1149	50	478492	4.42015e+06
1150	1150	50	478526	4.42015e+06
1151	1151	50	478560	4.42015e+06
1152	1152	50	478594	4.42015e+06
1153	1153	50	478628	4.42015e+06
1154	1154	50	478662	4.42015e+06
1155	1155	50	478696	4.42015e+06
1156	1156	50	478730	4.42015e+06
1157	1157	50	478764	4.42015e+06
1158	1158	50	478798	4.42015e+06
1159	1159	50	478832	4.42015e+06
1160	1160	50	478866	4.42015e+06
1161	1161	50	478900	4.42015e+06
1162	1162	50	478934	4.42015e+06
1163	1163	24.3931	478968	4.42015e+06
1164	1164	20.7996	479002	4.42015e+06
1165	1165	20.8285	479036	4.42015e+06
1166	1166	19.8842	479070	4.42015e+06
1167	1167	13.0332	479104	4.42015e+06
1168	1168	7.48894	479138	4.42015e+06
1169	1169	7.26934	479172	4.42015e+06
1170	1170	4.52268	479206	4.42015e+06
1171	1171	7.67486	479240	4.42015e+06
1172	1172	7.67182	479274	4.42015e+06
1173	1173	14.6091	479308	4.42015e+06
1174	1174	18.0746	479342	4.42015e+06
1175	1175	20.2387	479376	4.42015e+06
1176	1176	21.9243	479410	4.42015e+06
1177	1177	23.2745	479444	4.42015e+06
1178	1178	24.6156	479478	4.42015e+06
1179	1179	24.6461	479512	4.42015e+06
1180	1180	24.4419	479546	4.42015e+06
1181	1181	22.8813	479580	4.42015e+06
1182	1182	19.7419	479614	4.42015e+06
1183	1183	16.9469	479648	4.42015e+06
1184	1184	14.6456	479682	4.42015e+06
1185	1185	17.0779	479716	4.42015e+06
1186	1186	18.8671	479750	4.42015e+06
1187	1187	18.2667	479784	4.42015e+06
1188	1188	16.1026	479818	4.42015e+06
1189	1189	12.8473	479852	4.42015e+06
1190	1190	13.655	479886	4.42015e+06
1191	1191	15.3162	479920	4.42015e+06
1192	1192	18.9799	479954	4.42015e+06
1193	1193	21.4884	479988	4.42015e+06
1194	1194	22.3749	480022	4.42015e+06
1195	1195	24.2667	480056	4.42015e+06
1196	1196	24.448	480090	4.42015e+06
1197	1197	24.0237	480124	4.42015e+06
1198	1198	22.9972	480158	4.42015e+06
1199	1199	23.0756	480192	4.42015e+06
1200	1200	24.2133	480226	4.42015e+06
1201	1201	23.619	480260	4.42015e+06
1202	1202	24.0396	480294	4.42015e+06
1203	1203	24.4815	480328	4.42015e+06
1204	1204	23.8902	480362	4.42015e+06
1205	1205	25.2527	480396	4.42015e+06
1206	1206	24.9479	480430	4.42015e+06
1207	1207	25.3685	480464	4.42015e+06
1208	1208	25.3856	480498	4.42015e+06
1209	1209	26.2555	480532	4.42015e+06
1210	1210	26.0878	480566	4.42015e+06
1211	1211	24.8412	480600	4.42015e+06
1212	1212	24.6736	480634	4.42015e+06
1213	1213	23.5428	480668	4.42015e+06
1214	1214	23.0094	480702	4.42015e+06
1215	1215	50	480736	4.42015e+06
1216	1216	50	480770	4.42015e+06
1217	1217	50	480804	4.42015e+06
1218	1218	50	480838	4.42015e+06
1219	1219	50	480872	4.42015e+06
1220	1220	50	480906	4.42015e+06
1221	1221	50	480940	4.42015e+06
1222	1222	50	480974	4.42015e+06
1223	1223	50	481008	4.42015e+06
1224	1224	50	481042	4.42015e+06
1225	1225	50	481076	4.42015e+06
1226	1226	50	481110	4.42015e+06
1227	1227	50	481144	4.42015e+06
1228	1228	50	481178	4.42015e+06
1229	1229	50	481212	4.42015e+06
1230	1230	50	477642	4.42012e+06
1231	1231	50	477676	4.42012e+06
1232	1232	50	477710	4.42012e+06
1233	1233	50	477744	4.42012e+06
1234	1234	50	477778	4.42012e+06
1235	1235	50	477812	4.42012e+06
1236	1236	50	477846	4.42012e+06
1237	1237	50	477880	4.42012e+06
1238	1238	50	477914	4.42012e+06
1239	1239	50	477948	4.42012e+06
1240	1240	50	477982	4.42012e+06
1241	1241	50	478016	4.42012e+06
1242	1242	50	478050	4.42012e+06
1243	1243	50	478084	4.42012e+06
1244	1244	50	478118	4.42012e+06
1245	1245	50	478152	4.42012e+06
1246	1246	50	478186	4.42012e+06
1247	1247	50	478220	4.42012e+06
1248	1248	50	478254	4.42012e+06
1249	1249	50	478288	4.42012e+06
1250	1250	50	478322	4.42012e+06
1251	1251	50	478356	4.42012e+06
1252	1252	50	478390	4.42012e+06
1253	1253	50	478424	4.42012e+06
1254	1254	50	478458	4.42012e+06
1255	1255	50	478492	4.42012e+06
1256	1256	50	478526	4.42012e+06
1257	1257	50	478560	4.42012e+06
1258	1258	50	478594	4.42012e+06
1259	1259	50	478628	4.42012e+06
1260	1260	50	478662	4.42012e+06
1261	1261	50	478696	4.42012e+06
1262	1262	50	478730	4.42012e+06
1263	1263	50	478764	4.42012e+06
1264	1264	50	478798	4.42012e+06
1265	1265	50	478832	4.42012e+06
1266	1266	50	478866	4.42012e+06
1267	1267	50	478900	4.42012e+06
1268	1268	50	478934	4.42012e+06
1269	1269	23.4879	478968	4.42012e+06
1270	1270	21.8816	479002	4.42012e+06
1271	1271	21.1806	479036	4.42012e+06
1272	1272	20.3027	479070	4.42012e+06
1273	1273	15.7988	479104	4.42012e+06
1274	1274	6.86714	479138	4.42012e+06
1275	1275	6.64282	479172	4.42012e+06
1276	1276	4.63597	479206	4.42012e+06
1277	1277	7.67182	479240	4.42012e+06
1278	1278	10.8284	479274	4.42012e+06
1279	1279	18.1905	479308	4.42012e+06
1280	1280	18.7209	479342	4.42012e+06
1281	1281	20.7261	479376	4.42012e+06
1282	1282	23.2014	479410	4.42012e+06
1283	1283	24.0292	479444	4.42012e+06
1284	1284	24.7894	479478	4.42012e+06
1285	1285	24.576	479512	4.42012e+06
1286	1286	24.1737	479546	4.42012e+06
1287	1287	22.4192	479580	4.42012e+06
1288	1288	19.3283	479614	4.42012e+06
1289	1289	16.4135	479648	4.42012e+06
1290	1290	16.6055	479682	4.42012e+06
1291	1291	19.4499	479716	4.42012e+06
1292	1292	20.9288	479750	4.42012e+06
1293	1293	20.4186	479784	4.42012e+06
1294	1294	20.8239	479818	4.42012e+06
1295	1295	18.5833	479852	4.42012e+06
1296	1296	16.7183	479886	4.42012e+06
1297	1297	14.1821	479920	4.42012e+06
1298	1298	16.115	479954	4.42012e+06
1299	1299	19.3848	479988	4.42012e+06
1300	1300	21.957	480022	4.42012e+06
1301	1301	24.1645	480056	4.42012e+06
1302	1302	23.2928	480090	4.42012e+06
1303	1303	22.3998	480124	4.42012e+06
1304	1304	22.8783	480158	4.42012e+06
1305	1305	24.0274	480192	4.42012e+06
1306	1306	24.0213	480226	4.42012e+06
1307	1307	23.7317	480260	4.42012e+06
1308	1308	24.2748	480294	4.42012e+06
1309	1309	23.9359	480328	4.42012e+06
1310	1310	24.9144	480362	4.42012e+06
1311	1311	25.021	480396	4.42012e+06
1312	1312	25.0058	480430	4.42012e+06
1313	1313	25.1978	480464	4.42012e+06
1314	1314	25.5118	480498	4.42012e+06
1315	1315	26.1732	480532	4.42012e+06
1316	1316	26.0208	480566	4.42012e+06
1317	1317	24.9235	480600	4.42012e+06
1318	1318	24.6797	480634	4.42012e+06
1319	1319	23.939	480668	4.42012e+06
1320	1320	23.169	480702	4.42012e+06
1321	1321	50	480736	4.42012e+06
1322	1322	50	480770	4.42012e+06
1323	1323	50	480804	4.42012e+06
1324	1324	50	480838	4.42012e+06
1325	1325	50	480872	4.42012e+06
1326	1326	50	480906	4.42012e+06
1327	1327	50	480940	4.42012e+06
1328	1328	50	480974	4.42012e+06
1329	1329	50	481008	4.42012e+06
1330	1330	50	481042	4.42012e+06
1331	1331	50	481076	4.42012e+06
1332	1332	50	481110	4.42012e+06
1333	1333	50	481144	4.42012e+06
1334	1334	50	481178	4.42012e+06
1335	1335	50	477642	4.42009e+06
1336	1336	50	477676	4.42009e+06
1337	1337	50	477710	4.42009e+06
1338	1338	50	477744	4.42009e+06
1339	1339	50	477778	4.42009e+06
1340	1340	50	477812	4.42009e+06
1341	1341	50	477846	4.42009e+06
1342	1342	50	477880	4.42009e+06
1343	1343	50	477914	4.42009e+06
1344	1344	50	477948	4.42009e+06
1345	1345	50	477982	4.42009e+06
1346	1346	50	478016	4.42009e+06
1347	1347	50	478050	4.42009e+06
1348	1348	50	478084	4.42009e+06
1349	1349	50	478118	4.42009e+06
1350	1350	50	478152	4.42009e+06
1351	1351	50	478186	4.42009e+06
1352	1352	50	478220	4.42009e+06
1353	1353	50	478254	4.42009e+06
1354	1354	50	478288	4.42009e+06
1355	1355	50	478322	4.42009e+06
1356	1356	50	478356	4.42009e+06
1357	1357	50	478390	4.42009e+06
1358	1358	50	478424	4.42009e+06
1359	1359	50	478458	4.42009e+06
1360	1360	50	478492	4.42009e+06
1361	1361	50	478526	4.42009e+06
1362	1362	50	478560	4.42009e+06
1363	1363	50	478594	4.42009e+06
1364	1364	50	478628	4.42009e+06
1365	1365	50	478662	4.42009e+06
1366	1366	50	478696	4.42009e+06
1367	1367	50	478730	4.42009e+06
1368	1368	50	478764	4.42009e+06
1369	1369	50	478798	4.42009e+06
1370	1370	50	478832	4.42009e+06
1371	1371	50	478866	4.42009e+06
1372	1372	50	478900	4.42009e+06
1373	1373	50	478934	4.42009e+06
1374	1374	24.0502	478968	4.42009e+06
1375	1375	20.0772	479002	4.42009e+06
1376	1376	18.0564	479036	4.42009e+06
1377	1377	13.2803	479070	4.42009e+06
1378	1378	11.1697	479104	4.42009e+06
1379	1379	4.4897	479138	4.42009e+06
1380	1380	5.81584	479172	4.42009e+06
1381	1381	7.50706	479206	4.42009e+06
1382	1382	7.73292	479240	4.42009e+06
1383	1383	18.5196	479274	4.42009e+06
1384	1384	17.9391	479308	4.42009e+06
1385	1385	20.0053	479342	4.42009e+06
1386	1386	21.516	479376	4.42009e+06
1387	1387	23.5915	479410	4.42009e+06
1388	1388	24.1134	479444	4.42009e+06
1389	1389	25.087	479478	4.42009e+06
1390	1390	24.2286	479512	4.42009e+06
1391	1391	23.6129	479546	4.42009e+06
1392	1392	22.1288	479580	4.42009e+06
1393	1393	19.3731	479614	4.42009e+06
1394	1394	17.5844	479648	4.42009e+06
1395	1395	20.8697	479682	4.42009e+06
1396	1396	21.9852	479716	4.42009e+06
1397	1397	21.6499	479750	4.42009e+06
1398	1398	22.1013	479784	4.42009e+06
1399	1399	23.7649	479818	4.42009e+06
1400	1400	23.2218	479852	4.42009e+06
1401	1401	20.9764	479886	4.42009e+06
1402	1402	16.7616	479920	4.42009e+06
1403	1403	14.7706	479954	4.42009e+06
1404	1404	18.7964	479988	4.42009e+06
1405	1405	23.0185	480022	4.42009e+06
1406	1406	23.5032	480056	4.42009e+06
1407	1407	22.608	480090	4.42009e+06
1408	1408	21.9837	480124	4.42009e+06
1409	1409	22.5421	480158	4.42009e+06
1410	1410	22.8744	480192	4.42009e+06
1411	1411	23.2959	480226	4.42009e+06
1412	1412	23.939	480260	4.42009e+06
1413	1413	23.5734	480294	4.42009e+06
1414	1414	24.7193	480328	4.42009e+06
1415	1415	24.7101	480362	4.42009e+06
1416	1416	24.8512	480396	4.42009e+06
1417	1417	25.5026	480430	4.42009e+06
1418	1418	25.5977	480464	4.42009e+06
1419	1419	25.5339	480498	4.42009e+06
1420	1420	25.6352	480532	4.42009e+06
1421	1421	26.1178	480566	4.42009e+06
1422	1422	25.9944	480600	4.42009e+06
1423	1423	24.9595	480634	4.42009e+06
1424	1424	19.8669	480668	4.42009e+06
1425	1425	20.2052	480702	4.42009e+06
1426	1426	50	480736	4.42009e+06
1427	1427	50	480770	4.42009e+06
1428	1428	50	480804	4.42009e+06
1429	1429	50	480838	4.42009e+06
1430	1430	50	480872	4.42009e+06
1431	1431	50	480906	4.42009e+06
1432	1432	50	480940	4.42009e+06
1433	1433	50	480974	4.42009e+06
1434	1434	50	481008	4.42009e+06
1435	1435	50	481042	4.42009e+06
1436	1436	50	481076	4.42009e+06
1437	1437	50	481110	4.42009e+06
1438	1438	50	481144	4.42009e+06
1439	1439	50	481178	4.42009e+06
1440	1440	50	477642	4.42005e+06
1441	1441	50	477676	4.42005e+06
1442	1442	50	477710	4.42005e+06
1443	1443	50	477744	4.42005e+06
1444	1444	50	477778	4.42005e+06
1445	1445	50	477812	4.42005e+06
1446	1446	50	477846	4.42005e+06
1447	1447	50	477880	4.42005e+06
1448	1448	50	477914	4.42005e+06
1449	1449	50	477948	4.42005e+06
1450	1450	50	477982	4.42005e+06
1451	1451	50	478016	4.42005e+06
1452	1452	50	478050	4.42005e+06
1453	1453	50	478084	4.42005e+06
1454	1454	50	478118	4.42005e+06
1455	1455	50	478152	4.42005e+06
1456	1456	50	478186	4.42005e+06
1457	1457	50	478220	4.42005e+06
1458	1458	50	478254	4.42005e+06
1459	1459	50	478288	4.42005e+06
1460	1460	50	478322	4.42005e+06
1461	1461	50	478356	4.42005e+06
1462	1462	50	478390	4.42005e+06
1463	1463	50	478424	4.42005e+06
1464	1464	50	478458	4.42005e+06
1465	1465	50	478492	4.42005e+06
1466	1466	50	478526	4.42005e+06
1467	1467	50	478560	4.42005e+06
1468	1468	50	478594	4.42005e+06
1469	1469	50	478628	4.42005e+06
1470	1470	50	478662	4.42005e+06
1471	1471	50	478696	4.42005e+06
1472	1472	50	478730	4.42005e+06
1473	1473	50	478764	4.42005e+06
1474	1474	50	478798	4.42005e+06
1475	1475	50	478832	4.42005e+06
1476	1476	50	478866	4.42005e+06
1477	1477	50	478900	4.42005e+06
1478	1478	25.2862	478934	4.42005e+06
1479	1479	24.5756	478968	4.42005e+06
1480	1480	22.126	479002	4.42005e+06
1481	1481	19.5042	479036	4.42005e+06
1482	1482	16.5567	479070	4.42005e+06
1483	1483	4.48056	479104	4.42005e+06
1484	1484	4.48056	479138	4.42005e+06
1485	1485	7.00263	479172	4.42005e+06
1486	1486	7.89737	479206	4.42005e+06
1487	1487	8.06501	479240	4.42005e+06
1488	1488	18.3581	479274	4.42005e+06
1489	1489	19.3304	479308	4.42005e+06
1490	1490	20.951	479342	4.42005e+06
1491	1491	22.0226	479376	4.42005e+06
1492	1492	23.3147	479410	4.42005e+06
1493	1493	25.0515	479444	4.42005e+06
1494	1494	25.1795	479478	4.42005e+06
1495	1495	24.7083	479512	4.42005e+06
1496	1496	23.4025	479546	4.42005e+06
1497	1497	21.4122	479580	4.42005e+06
1498	1498	19.5986	479614	4.42005e+06
1499	1499	18.7202	479648	4.42005e+06
1500	1500	19.7361	479682	4.42005e+06
1501	1501	22.1498	479716	4.42005e+06
1502	1502	22.8356	479750	4.42005e+06
1503	1503	23.7835	479784	4.42005e+06
1504	1504	24.786	479818	4.42005e+06
1505	1505	24.4638	479852	4.42005e+06
1506	1506	20.9154	479886	4.42005e+06
1507	1507	19.0348	479920	4.42005e+06
1508	1508	16.4782	479954	4.42005e+06
1509	1509	17.1694	479988	4.42005e+06
1510	1510	21.2781	480022	4.42005e+06
1511	1511	21.4213	480056	4.42005e+06
1512	1512	21.3406	480090	4.42005e+06
1513	1513	21.8785	480124	4.42005e+06
1514	1514	22.5186	480158	4.42005e+06
1515	1515	23.2166	480192	4.42005e+06
1516	1516	23.0367	480226	4.42005e+06
1517	1517	23.619	480260	4.42005e+06
1518	1518	24.5059	480294	4.42005e+06
1519	1519	24.8107	480328	4.42005e+06
1520	1520	24.7064	480362	4.42005e+06
1521	1521	25.53	480396	4.42005e+06
1522	1522	25.6885	480430	4.42005e+06
1523	1523	25.6032	480464	4.42005e+06
1524	1524	25.1734	480498	4.42005e+06
1525	1525	19.0835	480532	4.42005e+06
1526	1526	19.0927	480566	4.42005e+06
1527	1527	21.2476	480600	4.42005e+06
1528	1528	21.1806	480634	4.42005e+06
1529	1529	20.3304	480668	4.42005e+06
1530	1530	20.8575	480702	4.42005e+06
1531	1531	20.5008	480736	4.42005e+06
1532	1532	50	480770	4.42005e+06
1533	1533	50	480804	4.42005e+06
1534	1534	50	480838	4.42005e+06
1535	1535	50	480872	4.42005e+06
1536	1536	50	480906	4.42005e+06
1537	1537	50	480940	4.42005e+06
1538	1538	50	480974	4.42005e+06
1539	1539	50	481008	4.42005e+06
1540	1540	50	481042	4.42005e+06
1541	1541	50	481076	4.42005e+06
1542	1542	50	481110	4.42005e+06
1543	1543	50	481144	4.42005e+06
1544	1544	50	481178	4.42005e+06
1545	1545	50	477642	4.42002e+06
1546	1546	50	477676	4.42002e+06
1547	1547	50	477710	4.42002e+06
1548	1548	50	477744	4.42002e+06
1549	1549	50	477778	4.42002e+06
1550	1550	50	477812	4.42002e+06
1551	1551	50	477846	4.42002e+06
1552	1552	50	477880	4.42002e+06
1553	1553	50	477914	4.42002e+06
1554	1554	50	477948	4.42002e+06
1555	1555	50	477982	4.42002e+06
1556	1556	50	478016	4.42002e+06
1557	1557	50	478050	4.42002e+06
1558	1558	50	478084	4.42002e+06
1559	1559	50	478118	4.42002e+06
1560	1560	50	478152	4.42002e+06
1561	1561	50	478186	4.42002e+06
1562	1562	50	478220	4.42002e+06
1563	1563	50	478254	4.42002e+06
1564	1564	50	478288	4.42002e+06
1565	1565	50	478322	4.42002e+06
1566	1566	50	478356	4.42002e+06
1567	1567	50	478390	4.42002e+06
1568	1568	50	478424	4.42002e+06
1569	1569	50	478458	4.42002e+06
1570	1570	50	478492	4.42002e+06
1571	1571	50	478526	4.42002e+06
1572	1572	50	478560	4.42002e+06
1573	1573	50	478594	4.42002e+06
1574	1574	50	478628	4.42002e+06
1575	1575	50	478662	4.42002e+06
1576	1576	50	478696	4.42002e+06
1577	1577	50	478730	4.42002e+06
1578	1578	50	478764	4.42002e+06
1579	1579	50	478798	4.42002e+06
1580	1580	50	478832	4.42002e+06
1581	1581	50	478866	4.42002e+06
1582	1582	50	478900	4.42002e+06
1583	1583	26.7821	478934	4.42002e+06
1584	1584	24.3505	478968	4.42002e+06
1585	1585	23.2989	479002	4.42002e+06
1586	1586	18.605	479036	4.42002e+06
1587	1587	14.4542	479070	4.42002e+06
1588	1588	11.369	479104	4.42002e+06
1589	1589	4.66269	479138	4.42002e+06
1590	1590	6.46262	479172	4.42002e+06
1591	1591	7.84555	479206	4.42002e+06
1592	1592	17.8796	479240	4.42002e+06
1593	1593	18.2179	479274	4.42002e+06
1594	1594	20.5582	479308	4.42002e+06
1595	1595	21.8542	479342	4.42002e+06
1596	1596	23.2623	479376	4.42002e+06
1597	1597	23.7744	479410	4.42002e+06
1598	1598	25.0302	479444	4.42002e+06
1599	1599	23.9116	479478	4.42002e+06
1600	1600	23.6525	479512	4.42002e+06
1601	1601	21.8176	479546	4.42002e+06
1602	1602	21.464	479580	4.42002e+06
1603	1603	20.1651	479614	4.42002e+06
1604	1604	20.9123	479648	4.42002e+06
1605	1605	21.3524	479682	4.42002e+06
1606	1606	22.5826	479716	4.42002e+06
1607	1607	23.646	479750	4.42002e+06
1608	1608	25.0698	479784	4.42002e+06
1609	1609	25.1632	479818	4.42002e+06
1610	1610	24.6198	479852	4.42002e+06
1611	1611	22.9118	479886	4.42002e+06
1612	1612	20.8117	479920	4.42002e+06
1613	1613	17.309	479954	4.42002e+06
1614	1614	17.5148	479988	4.42002e+06
1615	1615	20.4246	480022	4.42002e+06
1616	1616	21.1592	480056	4.42002e+06
1617	1617	21.3848	480090	4.42002e+06
1618	1618	21.745	480124	4.42002e+06
1619	1619	22.1974	480158	4.42002e+06
1620	1620	22.8265	480192	4.42002e+06
1621	1621	23.0764	480226	4.42002e+06
1622	1622	24.1127	480260	4.42002e+06
1623	1623	24.2773	480294	4.42002e+06
1624	1624	24.7559	480328	4.42002e+06
1625	1625	24.7741	480362	4.42002e+06
1626	1626	19.4097	480396	4.42002e+06
1627	1627	19.0195	480430	4.42002e+06
1628	1628	21.7383	480464	4.42002e+06
1629	1629	19.0043	480498	4.42002e+06
1630	1630	24.3535	480532	4.42002e+06
1631	1631	21.4793	480566	4.42002e+06
1632	1632	21.208	480600	4.42002e+06
1633	1633	21.0983	480634	4.42002e+06
1634	1634	20.8453	480668	4.42002e+06
1635	1635	20.6472	480702	4.42002e+06
1636	1636	19.9979	480736	4.42002e+06
1637	1637	50	480770	4.42002e+06
1638	1638	50	480804	4.42002e+06
1639	1639	50	480838	4.42002e+06
1640	1640	50	480872	4.42002e+06
1641	1641	50	480906	4.42002e+06
1642	1642	50	480940	4.42002e+06
1643	1643	50	480974	4.42002e+06
1644	1644	50	481008	4.42002e+06
1645	1645	50	481042	4.42002e+06
1646	1646	50	481076	4.42002e+06
1647	1647	50	481110	4.42002e+06
1648	1648	50	481144	4.42002e+06
1649	1649	50	481178	4.42002e+06
1650	1650	50	477608	4.41998e+06
1651	1651	50	477642	4.41998e+06
1652	1652	50	477676	4.41998e+06
1653	1653	50	477710	4.41998e+06
1654	1654	50	477744	4.41998e+06
1655	1655	50	477778	4.41998e+06
1656	1656	50	477812	4.41998e+06
1657	1657	50	477846	4.41998e+06
1658	1658	50	477880	4.41998e+06
1659	1659	50	477914	4.41998e+06
1660	1660	50	477948	4.41998e+06
1661	1661	50	477982	4.41998e+06
1662	1662	50	478016	4.41998e+06
1663	1663	50	478050	4.41998e+06
1664	1664	50	478084	4.41998e+06
1665	1665	50	478118	4.41998e+06
1666	1666	50	478152	4.41998e+06
1667	1667	50	478186	4.41998e+06
1668	1668	50	478220	4.41998e+06
1669	1669	50	478254	4.41998e+06
1670	1670	50	478288	4.41998e+06
1671	1671	50	478322	4.41998e+06
1672	1672	50	478356	4.41998e+06
1673	1673	50	478390	4.41998e+06
1674	1674	50	478424	4.41998e+06
1675	1675	50	478458	4.41998e+06
1676	1676	50	478492	4.41998e+06
1677	1677	50	478526	4.41998e+06
1678	1678	50	478560	4.41998e+06
1679	1679	50	478594	4.41998e+06
1680	1680	50	478628	4.41998e+06
1681	1681	50	478662	4.41998e+06
1682	1682	50	478696	4.41998e+06
1683	1683	50	478730	4.41998e+06
1684	1684	50	478764	4.41998e+06
1685	1685	50	478798	4.41998e+06
1686	1686	50	478832	4.41998e+06
1687	1687	50	478866	4.41998e+06
1688	1688	50	478900	4.41998e+06
1689	1689	27.24	478934	4.41998e+06
1690	1690	24.3901	478968	4.41998e+06
1691	1691	22.6691	479002	4.41998e+06
1692	1692	19.247	479036	4.41998e+06
1693	1693	14.9769	479070	4.41998e+06
1694	1694	12.4857	479104	4.41998e+06
1695	1695	11.1912	479138	4.41998e+06
1696	1696	8.00405	479172	4.41998e+06
1697	1697	7.76034	479206	4.41998e+06
1698	1698	14.0202	479240	4.41998e+06
1699	1699	17.9923	479274	4.41998e+06
1700	1700	20.6959	479308	4.41998e+06
1701	1701	20.489	479342	4.41998e+06
1702	1702	22.9366	479376	4.41998e+06
1703	1703	23.2901	479410	4.41998e+06
1704	1704	24.1615	479444	4.41998e+06
1705	1705	25.2463	479478	4.41998e+06
1706	1706	23.7974	479512	4.41998e+06
1707	1707	23.0626	479546	4.41998e+06
1708	1708	23.1008	479580	4.41998e+06
1709	1709	21.6388	479614	4.41998e+06
1710	1710	22.5003	479648	4.41998e+06
1711	1711	23.0002	479682	4.41998e+06
1712	1712	23.1465	479716	4.41998e+06
1713	1713	24.2492	479750	4.41998e+06
1714	1714	25.0302	479784	4.41998e+06
1715	1715	25.4169	479818	4.41998e+06
1716	1716	24.381	479852	4.41998e+06
1717	1717	21.7719	479886	4.41998e+06
1718	1718	21.5622	479920	4.41998e+06
1719	1719	18.5083	479954	4.41998e+06
1720	1720	18.8549	479988	4.41998e+06
1721	1721	20.0592	480022	4.41998e+06
1722	1722	20.5762	480056	4.41998e+06
1723	1723	21.5555	480090	4.41998e+06
1724	1724	21.9669	480124	4.41998e+06
1725	1725	22.333	480158	4.41998e+06
1726	1726	23.0185	480192	4.41998e+06
1727	1727	23.1496	480226	4.41998e+06
1728	1728	24.1828	480260	4.41998e+06
1729	1729	23.5661	480294	4.41998e+06
1730	1730	18.6812	480328	4.41998e+06
1731	1731	18.7452	480362	4.41998e+06
1732	1732	18.8412	480396	4.41998e+06
1733	1733	20.5529	480430	4.41998e+06
1734	1734	25.1887	480464	4.41998e+06
1735	1735	25.2481	480498	4.41998e+06
1736	1736	23.3111	480532	4.41998e+06
1737	1737	22.0607	480566	4.41998e+06
1738	1738	21.5311	480600	4.41998e+06
1739	1739	21.0251	480634	4.41998e+06
1740	1740	20.9611	480668	4.41998e+06
1741	1741	20.5771	480702	4.41998e+06
1742	1742	20.1198	480736	4.41998e+06
1743	1743	50	480770	4.41998e+06
1744	1744	50	480804	4.41998e+06
1745	1745	50	480838	4.41998e+06
1746	1746	50	480872	4.41998e+06
1747	1747	50	480906	4.41998e+06
1748	1748	50	480940	4.41998e+06
1749	1749	50	480974	4.41998e+06
1750	1750	50	481008	4.41998e+06
1751	1751	50	481042	4.41998e+06
1752	1752	50	481076	4.41998e+06
1753	1753	50	481110	4.41998e+06
1754	1754	50	481144	4.41998e+06
1755	1755	50	481178	4.41998e+06
1756	1756	50	477608	4.41995e+06
1757	1757	50	477642	4.41995e+06
1758	1758	50	477676	4.41995e+06
1759	1759	50	477710	4.41995e+06
1760	1760	50	477744	4.41995e+06
1761	1761	50	477778	4.41995e+06
1762	1762	50	477812	4.41995e+06
1763	1763	50	477846	4.41995e+06
1764	1764	50	477880	4.41995e+06
1765	1765	50	477914	4.41995e+06
1766	1766	50	477948	4.41995e+06
1767	1767	50	477982	4.41995e+06
1768	1768	50	478016	4.41995e+06
1769	1769	50	478050	4.41995e+06
1770	1770	50	478084	4.41995e+06
1771	1771	50	478118	4.41995e+06
1772	1772	50	478152	4.41995e+06
1773	1773	50	478186	4.41995e+06
1774	1774	50	478220	4.41995e+06
1775	1775	50	478254	4.41995e+06
1776	1776	50	478288	4.41995e+06
1777	1777	50	478322	4.41995e+06
1778	1778	50	478356	4.41995e+06
1779	1779	50	478390	4.41995e+06
1780	1780	50	478424	4.41995e+06
1781	1781	50	478458	4.41995e+06
1782	1782	50	478492	4.41995e+06
1783	1783	50	478526	4.41995e+06
1784	1784	50	478560	4.41995e+06
1785	1785	50	478594	4.41995e+06
1786	1786	50	478628	4.41995e+06
1787	1787	50	478662	4.41995e+06
1788	1788	50	478696	4.41995e+06
1789	1789	50	478730	4.41995e+06
1790	1790	50	478764	4.41995e+06
1791	1791	50	478798	4.41995e+06
1792	1792	50	478832	4.41995e+06
1793	1793	50	478866	4.41995e+06
1794	1794	27.6515	478900	4.41995e+06
1795	1795	25.4935	478934	4.41995e+06
1796	1796	24.6867	478968	4.41995e+06
1797	1797	22.5991	479002	4.41995e+06
1798	1798	20.9052	479036	4.41995e+06
1799	1799	17.4195	479070	4.41995e+06
1800	1800	11.2261	479104	4.41995e+06
1801	1801	11.584	479138	4.41995e+06
1802	1802	4.57307	479172	4.41995e+06
1803	1803	8.62279	479206	4.41995e+06
1804	1804	15.7155	479240	4.41995e+06
1805	1805	17.2796	479274	4.41995e+06
1806	1806	19.4432	479308	4.41995e+06
1807	1807	19.2381	479342	4.41995e+06
1808	1808	20.7795	479376	4.41995e+06
1809	1809	23.0393	479410	4.41995e+06
1810	1810	23.3568	479444	4.41995e+06
1811	1811	23.6942	479478	4.41995e+06
1812	1812	24.1003	479512	4.41995e+06
1813	1813	24.1264	479546	4.41995e+06
1814	1814	23.9146	479580	4.41995e+06
1815	1815	23.5641	479614	4.41995e+06
1816	1816	23.9207	479648	4.41995e+06
1817	1817	24.3352	479682	4.41995e+06
1818	1818	24.2926	479716	4.41995e+06
1819	1819	24.7741	479750	4.41995e+06
1820	1820	24.3078	479784	4.41995e+06
1821	1821	24.1127	479818	4.41995e+06
1822	1822	22.7046	479852	4.41995e+06
1823	1823	22.0584	479886	4.41995e+06
1824	1824	20.6289	479920	4.41995e+06
1825	1825	20.1138	479954	4.41995e+06
1826	1826	20.3027	479988	4.41995e+06
1827	1827	20.1869	480022	4.41995e+06
1828	1828	21.2415	480056	4.41995e+06
1829	1829	21.1074	480090	4.41995e+06
1830	1830	22.3175	480124	4.41995e+06
1831	1831	22.3632	480158	4.41995e+06
1832	1832	22.6638	480192	4.41995e+06
1833	1833	23.2715	480226	4.41995e+06
1834	1834	18.8588	480260	4.41995e+06
1835	1835	18.7269	480294	4.41995e+06
1836	1836	23.3195	480328	4.41995e+06
1837	1837	24.9875	480362	4.41995e+06
1838	1838	25.1472	480396	4.41995e+06
1839	1839	24.3749	480430	4.41995e+06
1840	1840	24.6633	480464	4.41995e+06
1841	1841	24.9509	480498	4.41995e+06
1842	1842	24.0752	480532	4.41995e+06
1843	1843	21.4031	480566	4.41995e+06
1844	1844	21.4457	480600	4.41995e+06
1845	1845	21.7962	480634	4.41995e+06
1846	1846	20.6411	480668	4.41995e+06
1847	1847	19.9644	480702	4.41995e+06
1848	1848	19.4097	480736	4.41995e+06
1849	1849	50	480770	4.41995e+06
1850	1850	50	480804	4.41995e+06
1851	1851	50	480838	4.41995e+06
1852	1852	50	480872	4.41995e+06
1853	1853	50	480906	4.41995e+06
1854	1854	50	480940	4.41995e+06
1855	1855	50	480974	4.41995e+06
1856	1856	50	481008	4.41995e+06
1857	1857	50	481042	4.41995e+06
1858	1858	50	481076	4.41995e+06
1859	1859	50	481110	4.41995e+06
1860	1860	50	481144	4.41995e+06
1861	1861	50	481178	4.41995e+06
1862	1862	50	477608	4.41992e+06
1863	1863	50	477642	4.41992e+06
1864	1864	50	477676	4.41992e+06
1865	1865	50	477710	4.41992e+06
1866	1866	50	477744	4.41992e+06
1867	1867	50	477778	4.41992e+06
1868	1868	50	477812	4.41992e+06
1869	1869	50	477846	4.41992e+06
1870	1870	50	477880	4.41992e+06
1871	1871	50	477914	4.41992e+06
1872	1872	50	477948	4.41992e+06
1873	1873	50	477982	4.41992e+06
1874	1874	50	478016	4.41992e+06
1875	1875	50	478050	4.41992e+06
1876	1876	50	478084	4.41992e+06
1877	1877	50	478118	4.41992e+06
1878	1878	50	478152	4.41992e+06
1879	1879	50	478186	4.41992e+06
1880	1880	50	478220	4.41992e+06
1881	1881	50	478254	4.41992e+06
1882	1882	50	478288	4.41992e+06
1883	1883	50	478322	4.41992e+06
1884	1884	50	478356	4.41992e+06
1885	1885	50	478390	4.41992e+06
1886	1886	50	478424	4.41992e+06
1887	1887	50	478458	4.41992e+06
1888	1888	50	478492	4.41992e+06
1889	1889	50	478526	4.41992e+06
1890	1890	50	478560	4.41992e+06
1891	1891	50	478594	4.41992e+06
1892	1892	50	478628	4.41992e+06
1893	1893	50	478662	4.41992e+06
1894	1894	50	478696	4.41992e+06
1895	1895	50	478730	4.41992e+06
1896	1896	50	478764	4.41992e+06
1897	1897	50	478798	4.41992e+06
1898	1898	50	478832	4.41992e+06
1899	1899	50	478866	4.41992e+06
1900	1900	26.9885	478900	4.41992e+06
1901	1901	25.6002	478934	4.41992e+06
1902	1902	23.814	478968	4.41992e+06
1903	1903	22.0691	479002	4.41992e+06
1904	1904	19.9476	479036	4.41992e+06
1905	1905	13.2253	479070	4.41992e+06
1906	1906	8.02538	479104	4.41992e+06
1907	1907	7.96442	479138	4.41992e+06
1908	1908	4.38267	479172	4.41992e+06
1909	1909	8.53192	479206	4.41992e+06
1910	1910	13.652	479240	4.41992e+06
1911	1911	16.7091	479274	4.41992e+06
1912	1912	17.7927	479308	4.41992e+06
1913	1913	18.5471	479342	4.41992e+06
1914	1914	19.5956	479376	4.41992e+06
1915	1915	21.5494	479410	4.41992e+06
1916	1916	23.1953	479444	4.41992e+06
1917	1917	22.857	479478	4.41992e+06
1918	1918	23.0279	479512	4.41992e+06
1919	1919	23.6415	479546	4.41992e+06
1920	1920	24.5638	479580	4.41992e+06
1921	1921	24.2286	479614	4.41992e+06
1922	1922	23.9207	479648	4.41992e+06
1923	1923	24.1859	479682	4.41992e+06
1924	1924	24.2743	479716	4.41992e+06
1925	1925	23.6525	479750	4.41992e+06
1926	1926	23.9896	479784	4.41992e+06
1927	1927	23.3309	479818	4.41992e+06
1928	1928	22.8172	479852	4.41992e+06
1929	1929	21.6743	479886	4.41992e+06
1930	1930	20.9824	479920	4.41992e+06
1931	1931	20.8671	479954	4.41992e+06
1932	1932	20.8962	479988	4.41992e+06
1933	1933	21.0099	480022	4.41992e+06
1934	1934	20.9858	480056	4.41992e+06
1935	1935	21.7109	480090	4.41992e+06
1936	1936	21.906	480124	4.41992e+06
1937	1937	22.8173	480158	4.41992e+06
1938	1938	20.4949	480192	4.41992e+06
1939	1939	23.3294	480226	4.41992e+06
1940	1940	23.561	480260	4.41992e+06
1941	1941	24.3734	480294	4.41992e+06
1942	1942	24.2743	480328	4.41992e+06
1943	1943	24.5403	480362	4.41992e+06
1944	1944	24.0883	480396	4.41992e+06
1945	1945	24.0463	480430	4.41992e+06
1946	1946	23.4879	480464	4.41992e+06
1947	1947	23.5951	480498	4.41992e+06
1948	1948	22.7503	480532	4.41992e+06
1949	1949	21.3512	480566	4.41992e+06
1950	1950	21.5097	480600	4.41992e+06
1951	1951	22.3601	480634	4.41992e+06
1952	1952	20.9885	480668	4.41992e+06
1953	1953	19.2585	480702	4.41992e+06
1954	1954	19.4295	480736	4.41992e+06
1955	1955	50	480770	4.41992e+06
1956	1956	50	480804	4.41992e+06
1957	1957	50	480838	4.41992e+06
1958	1958	50	480872	4.41992e+06
1959	1959	50	480906	4.41992e+06
1960	1960	50	480940	4.41992e+06
1961	1961	50	480974	4.41992e+06
1962	1962	50	481008	4.41992e+06
1963	1963	50	481042	4.41992e+06
1964	1964	50	481076	4.41992e+06
1965	1965	50	481110	4.41992e+06
1966	1966	50	481144	4.41992e+06
1967	1967	50	481178	4.41992e+06
1968	1968	50	477608	4.41988e+06
1969	1969	50	477642	4.41988e+06
1970	1970	50	477676	4.41988e+06
1971	1971	50	477710	4.41988e+06
1972	1972	50	477744	4.41988e+06
1973	1973	50	477778	4.41988e+06
1974	1974	50	477812	4.41988e+06
1975	1975	50	477846	4.41988e+06
1976	1976	50	477880	4.41988e+06
1977	1977	50	477914	4.41988e+06
1978	1978	50	477948	4.41988e+06
1979	1979	50	477982	4.41988e+06
1980	1980	50	478016	4.41988e+06
1981	1981	50	478050	4.41988e+06
1982	1982	50	478084	4.41988e+06
1983	1983	50	478118	4.41988e+06
1984	1984	50	478152	4.41988e+06
1985	1985	50	478186	4.41988e+06
1986	1986	50	478220	4.41988e+06
1987	1987	50	478254	4.41988e+06
1988	1988	50	478288	4.41988e+06
1989	1989	50	478322	4.41988e+06
1990	1990	50	478356	4.41988e+06
1991	1991	50	478390	4.41988e+06
1992	1992	50	478424	4.41988e+06
1993	1993	50	478458	4.41988e+06
1994	1994	50	478492	4.41988e+06
1995	1995	50	478526	4.41988e+06
1996	1996	50	478560	4.41988e+06
1997	1997	50	478594	4.41988e+06
1998	1998	50	478628	4.41988e+06
1999	1999	50	478662	4.41988e+06
[truncated: 29,726 more rows]
