# Supplementary material for: Unraveling the complexities of urban fluvial flood hydraulics through AI
Source: Sci Rep. 2022 Nov 4;12:18738. doi: 10.1038/s41598-022-23214-9 (PMC9636396; doi:10.1038/s41598-022-23214-9)
Supplement: Supplementary file 1 — Supplementary Information. [file 41598_2022_23214_MOESM1_ESM.zip › Data/additionals/dem_point_XYTableToP_1.tif.aux.xml]

<PAMDataset>
  <Metadata domain="Esri">
    <MDI key="PyramidResamplingType">NEAREST</MDI>
  </Metadata>
  <PAMRasterBand band="1">
    <Metadata>
      <MDI key="RepresentationType">ATHEMATIC</MDI>
      <MDI key="STATISTICS_COVARIANCES">338.4341367556779</MDI>
      <MDI key="STATISTICS_EXCLUDEDVALUES"></MDI>
      <MDI key="STATISTICS_MAXIMUM">50</MDI>
      <MDI key="STATISTICS_MEAN">11.31594395905</MDI>
      <MDI key="STATISTICS_MINIMUM">-7.6912860870361</MDI>
      <MDI key="STATISTICS_SKIPFACTORX">1</MDI>
      <MDI key="STATISTICS_SKIPFACTORY">1</MDI>
      <MDI key="STATISTICS_STDDEV">18.396579485211</MDI>
    </Metadata>
  </PAMRasterBand>
</PAMDataset>
