# Supplementary material for: Unraveling the complexities of urban fluvial flood hydraulics through AI
Source: Sci Rep. 2022 Nov 4;12:18738. doi: 10.1038/s41598-022-23214-9 (PMC9636396; doi:10.1038/s41598-022-23214-9)
Supplement: Supplementary file 1 — Supplementary Information. [file 41598_2022_23214_MOESM1_ESM.zip › Data/additionals/Export_Output_2.prj]

GEOGCS["NAD83_GEO",DATUM["D_North_American_1983",SPHEROID["GRS_1980",6378137.0,298.257222101]],PRIMEM["<custom>",0.0],UNIT["Degree",0.0174532925199433]]
