# Supplementary material for: Unraveling the complexities of urban fluvial flood hydraulics through AI
Source: Sci Rep. 2022 Nov 4;12:18738. doi: 10.1038/s41598-022-23214-9 (PMC9636396; doi:10.1038/s41598-022-23214-9)
Supplement: Supplementary file 1 — Supplementary Information. [file 41598_2022_23214_MOESM1_ESM.zip › Data/additionals/extractvaluespts.shp.xml]

<?xml version="1.0" encoding="UTF-8"?>
<metadata xml:lang="en"><Esri><CreaDate>20210929</CreaDate><CreaTime>00252100</CreaTime><ArcGISFormat>1.0</ArcGISFormat><SyncOnce>TRUE</SyncOnce><DataProperties><lineage><Process ToolSource="c:\program files\arcgis\pro\Resources\ArcToolbox\toolboxes\Spatial Analyst Tools.tbx\ExtractValuesToPoints" Date="20210929" Time="002521">ExtractValuesToPoints dem_point Slope_Fill_d3 C:\Users\Himel\Documents\ArcGIS\Projects\MyProject\extractvaluespts.shp INTERPOLATE VALUE_ONLY</Process></lineage></DataProperties></Esri></metadata>
