# Supplementary material for: Unraveling the complexities of urban fluvial flood hydraulics through AI
Source: Sci Rep. 2022 Nov 4;12:18738. doi: 10.1038/s41598-022-23214-9 (PMC9636396; doi:10.1038/s41598-022-23214-9)
Supplement: Supplementary file 1 — Supplementary Information. [file 41598_2022_23214_MOESM1_ESM.zip › Data/additionals/landcover_2013_DelawareCo.tfw]

3.2808333333
0.0000000000
0.0000000000
-3.2808333333
2567023.6287818821
288611.1732259991
