# Supplementary material for: Unraveling the complexities of urban fluvial flood hydraulics through AI
Source: Sci Rep. 2022 Nov 4;12:18738. doi: 10.1038/s41598-022-23214-9 (PMC9636396; doi:10.1038/s41598-022-23214-9)
Supplement: Supplementary file 1 — Supplementary Information. [file 41598_2022_23214_MOESM1_ESM.zip › Data/additionals/landcover_2013_DelawareCo_PA.tif.xml]

<?xml version="1.0" encoding="UTF-8"?>
<metadata xml:lang="en"><Esri><CreaDate>20180202</CreaDate><CreaTime>10014100</CreaTime><ArcGISFormat>1.0</ArcGISFormat><SyncOnce>FALSE</SyncOnce><DataProperties><lineage><Process Name="Extract by Mask" ToolSource="c:\program files (x86)\arcgis\desktop10.5\ArcToolbox\Toolboxes\Spatial Analyst Tools.tbx\ExtractByMask" Date="20180201" Time="014422">ExtractByMask landcover_2013_delawareriverbasin.tif N:\Data_Projects\General\DRB\Data\DRB.gdb\one_PAsouth_county N:\Data_Projects\General\DRB\Data\landcover_2013_DelawareCo_PAalb.tif</Process><Process Name="Project Raster" ToolSource="c:\program files (x86)\arcgis\desktop10.5\ArcToolbox\Toolboxes\Data Management Tools.tbx\ProjectRaster" Date="20180201" Time="014658">ProjectRaster N:\Data_Projects\General\DRB\Data\landcover_2013_DelawareCo_PAalb.tif N:\Data_Projects\General\DRB\Data\landcover_2013_DelawareCo_PA.tif PROJCS['NAD_1983_StatePlane_Pennsylvania_South_FIPS_3702_Feet',GEOGCS['GCS_North_American_1983',DATUM['D_North_American_1983',SPHEROID['GRS_1980',6378137.0,298.257222101]],PRIMEM['Greenwich',0.0],UNIT['Degree',0.0174532925199433]],PROJECTION['Lambert_Conformal_Conic'],PARAMETER['False_Easting',1968500.0],PARAMETER['False_Northing',0.0],PARAMETER['Central_Meridian',-77.75],PARAMETER['Standard_Parallel_1',39.93333333333333],PARAMETER['Standard_Parallel_2',40.96666666666667],PARAMETER['Latitude_Of_Origin',39.33333333333334],UNIT['Foot_US',0.3048006096012192]] NEAREST "3.28083333333333 3.28083333333333" # # PROJCS['USA_Contiguous_Albers_Equal_Area_Conic_USGS_version',GEOGCS['GCS_North_American_1983',DATUM['D_North_American_1983',SPHEROID['GRS_1980',6378137.0,298.257222101]],PRIMEM['Greenwich',0.0],UNIT['Degree',0.0174532925199433]],PROJECTION['Albers'],PARAMETER['False_Easting',0.0],PARAMETER['False_Northing',0.0],PARAMETER['Central_Meridian',-96.0],PARAMETER['Standard_Parallel_1',29.5],PARAMETER['Standard_Parallel_2',45.5],PARAMETER['Latitude_Of_Origin',23.0],UNIT['Meter',1.0]]</Process><Process Name="Build Pyramids" ToolSource="c:\program files (x86)\arcgis\desktop10.5\ArcToolbox\Toolboxes\Data Management Tools.tbx\BuildPyramids" Date="20180201" Time="014805">BuildPyramids N:\Data_Projects\General\DRB\Data\landcover_2013_DelawareCo_PA.tif -1 NONE NEAREST DEFAULT 75 OVERWRITE</Process></lineage><itemProps><itemName Sync="TRUE">landcover_2013_DelawareCo_PA.tif</itemName><itemLocation><linkage Sync="TRUE">file://\\zoofiles\ebuford\gisdata\DRB\landcover_2013_DelawareCo_PA.tif</linkage><protocol Sync="TRUE">Local Area Network</protocol></itemLocation><nativeExtBox><westBL Sync="TRUE">2569784.450032</westBL><eastBL Sync="TRUE">2691401.660865</eastBL><southBL Sync="TRUE">171336.145309</southBL><northBL Sync="TRUE">285354.946143</northBL><exTypeCode Sync="TRUE">1</exTypeCode></nativeExtBox><imsContentType Sync="TRUE">002</imsContentType></itemProps><coordRef><type Sync="TRUE">Projected</type><geogcsn Sync="TRUE">GCS_North_American_1983</geogcsn><csUnits Sync="TRUE">Linear Unit: Foot_US (0.304801)</csUnits><projcsn Sync="TRUE">NAD_1983_StatePlane_Pennsylvania_South_FIPS_3702_Feet</projcsn><peXml Sync="TRUE">&lt;ProjectedCoordinateSystem xsi:type='typens:ProjectedCoordinateSystem' xmlns:xsi='http://www.w3.org/2001/XMLSchema-instance' xmlns:xs='http://www.w3.org/2001/XMLSchema' xmlns:typens='http://www.esri.com/schemas/ArcGIS/10.5'&gt;&lt;WKT&gt;PROJCS[&amp;quot;NAD_1983_StatePlane_Pennsylvania_South_FIPS_3702_Feet&amp;quot;,GEOGCS[&amp;quot;GCS_North_American_1983&amp;quot;,DATUM[&amp;quot;D_North_American_1983&amp;quot;,SPHEROID[&amp;quot;GRS_1980&amp;quot;,6378137.0,298.257222101]],PRIMEM[&amp;quot;Greenwich&amp;quot;,0.0],UNIT[&amp;quot;Degree&amp;quot;,0.0174532925199433]],PROJECTION[&amp;quot;Lambert_Conformal_Conic&amp;quot;],PARAMETER[&amp;quot;False_Easting&amp;quot;,1968500.0],PARAMETER[&amp;quot;False_Northing&amp;quot;,0.0],PARAMETER[&amp;quot;Central_Meridian&amp;quot;,-77.75],PARAMETER[&amp;quot;Standard_Parallel_1&amp;quot;,39.93333333333333],PARAMETER[&amp;quot;Standard_Parallel_2&amp;quot;,40.96666666666667],PARAMETER[&amp;quot;Latitude_Of_Origin&amp;quot;,39.33333333333334],UNIT[&amp;quot;Foot_US&amp;quot;,0.3048006096012192],AUTHORITY[&amp;quot;EPSG&amp;quot;,2272]]&lt;/WKT&gt;&lt;XOrigin&gt;-119214200&lt;/XOrigin&gt;&lt;YOrigin&gt;-96198500&lt;/YOrigin&gt;&lt;XYScale&gt;37163717.489134133&lt;/XYScale&gt;&lt;ZOrigin&gt;-100000&lt;/ZOrigin&gt;&lt;ZScale&gt;10000&lt;/ZScale&gt;&lt;MOrigin&gt;-100000&lt;/MOrigin&gt;&lt;MScale&gt;10000&lt;/MScale&gt;&lt;XYTolerance&gt;0.0032808333333333331&lt;/XYTolerance&gt;&lt;ZTolerance&gt;0.001&lt;/ZTolerance&gt;&lt;MTolerance&gt;0.001&lt;/MTolerance&gt;&lt;HighPrecision&gt;true&lt;/HighPrecision&gt;&lt;WKID&gt;102729&lt;/WKID&gt;&lt;LatestWKID&gt;2272&lt;/LatestWKID&gt;&lt;/ProjectedCoordinateSystem&gt;</peXml></coordRef><RasterProperties><General><PixelDepth Sync="TRUE">4</PixelDepth><HasColormap Sync="TRUE">FALSE</HasColormap><CompressionType Sync="TRUE">LZW</CompressionType><NumBands Sync="TRUE">1</NumBands><Format Sync="TRUE">TIFF</Format><HasPyramids Sync="TRUE">TRUE</HasPyramids><SourceType Sync="TRUE">discrete</SourceType><PixelType Sync="TRUE">unsigned integer</PixelType><NoDataValue Sync="TRUE">0</NoDataValue></General></RasterProperties><copyHistory><copy source="N:\Data_Projects\General\DRB\Data\landcover_2013_DelawareCo_PA.tif" dest="\\zoofiles\ebuford\gisdata\DRB\landcover_2013_DelawareCo_PA.tif" date="20180202" time="10014100"></copy></copyHistory></DataProperties><SyncDate>20180201</SyncDate><SyncTime>01473100</SyncTime><ModDate>20180201</ModDate><ModTime>01473100</ModTime><scaleRange><minScale>150000000</minScale><maxScale>5000</maxScale></scaleRange><ArcGISstyle>FGDC CSDGM Metadata</ArcGISstyle></Esri><mdHrLv><ScopeCd value="005"/></mdHrLv><dataIdInfo><idPurp>This land cover dataset is a single-county subset of a larger land cover dataset that was developed to support mapping, modeling, and planning initiatives in the Chesapeake Bay and the Delaware River watersheds.  At the time of its publication, it represented the most accurate and detailed mapping of land cover in these watersheds. </idPurp><idAbs>&lt;DIV STYLE="text-align:Left;"&gt;&lt;DIV&gt;&lt;DIV&gt;&lt;P&gt;&lt;SPAN&gt;County extract of a high resolution land cover dataset for the Chesapeake Bay Watershed and Delaware River Watershed including: Delaware, New Jersey, New York, and Pennsylvania. Twelve land cover classes were mapped: (1) Water; (2) Emergent Wetlands; (3) Tree Canopy; (4) Scrub/Shrub; (5) Low Vegetation; (6) Barren; (7) Structures; (8) Other Impervious Surfaces; (9) Roads; (10) Tree Canopy over Structures; (11) Tree Canopy over Other Impervious Surfaces; (12) Tree Canopy over Roads; (0) Background. The primary sources used to derive this land cover layer: for Delaware 2014 leaf-off LiDAR data, 2012 leaf-off imagery, and 2013 leaf-on imagery; for New Jersey 2013 leaf-on orthoimagery, 2015 leaf-off orthoimagery, and 2006-2015 leaf-off LiDAR; for New York 2013 Leaf-On NAIP (1m resolution), 2015 Leaf Off Lidar (1m resolution) and 2015 Orthoimagery (1ft resolution); for Pennsylvania 2006-2008 leaf-off LiDAR data, 2005-2008 leaf-off orthoimagery, and 2013 leaf-on orthoimagery. Ancillary data sources included GIS data provided by Chesapeake Conservancy or created by the UVM Spatial Analysis Laboratory. Object-based image analysis techniques (OBIA) were employed to extract land cover information using the best available remotely sensed and vector GIS datasets. OBIA systems work by grouping pixels into meaningful objects based on their spectral and spatial properties, while taking into account boundaries imposed by existing vector datasets. Within the OBIA environment a rule-based expert system was designed to effectively mimic the process of manual image analysis by incorporating the elements of image interpretation (color/tone, texture, pattern, location, size, and shape) into the classification process. A series of morphological procedures were employed to insure that the end product is both accurate and cartographically pleasing. Following the automated OBIA mapping a detailed manual review of the dataset was carried out at a scale of 1:5000 and all observable errors were corrected.&lt;/SPAN&gt;&lt;/P&gt;&lt;P&gt;&lt;SPAN /&gt;&lt;/P&gt;&lt;P&gt;&lt;SPAN&gt;Twelve land cover classes and one background class were mapped:&lt;/SPAN&gt;&lt;/P&gt;&lt;P&gt;&lt;SPAN /&gt;&lt;/P&gt;&lt;P&gt;&lt;SPAN&gt;1 – Water&lt;/SPAN&gt;&lt;/P&gt;&lt;P&gt;&lt;SPAN&gt;2 - Emergent Wetlands&lt;/SPAN&gt;&lt;/P&gt;&lt;P&gt;&lt;SPAN&gt;3 - Tree Canopy&lt;/SPAN&gt;&lt;/P&gt;&lt;P&gt;&lt;SPAN&gt;4 - Scrub/Shrub&lt;/SPAN&gt;&lt;/P&gt;&lt;P&gt;&lt;SPAN&gt;5 - Low Vegetation&lt;/SPAN&gt;&lt;/P&gt;&lt;P&gt;&lt;SPAN&gt;6 – Barren&lt;/SPAN&gt;&lt;/P&gt;&lt;P&gt;&lt;SPAN&gt;7 – Structures&lt;/SPAN&gt;&lt;/P&gt;&lt;P&gt;&lt;SPAN&gt;8 - Other Impervious Surfaces&lt;/SPAN&gt;&lt;/P&gt;&lt;P&gt;&lt;SPAN&gt;9 – Roads&lt;/SPAN&gt;&lt;/P&gt;&lt;P&gt;&lt;SPAN&gt;10 - Tree Canopy over Structures&lt;/SPAN&gt;&lt;/P&gt;&lt;P&gt;&lt;SPAN&gt;11 - Tree Canopy over Other Impervious Surfaces&lt;/SPAN&gt;&lt;/P&gt;&lt;P&gt;&lt;SPAN&gt;12 - Tree Canopy over Roads&lt;/SPAN&gt;&lt;/P&gt;&lt;P&gt;&lt;SPAN&gt;0 – Background&lt;/SPAN&gt;&lt;/P&gt;&lt;P&gt;&lt;SPAN /&gt;&lt;/P&gt;&lt;P&gt;&lt;SPAN&gt;The complete class definitions and standards can be viewed at the link below.&lt;/SPAN&gt;&lt;/P&gt;&lt;P&gt;&lt;SPAN&gt;https://goo.gl/Ba4rhL&lt;/SPAN&gt;&lt;/P&gt;&lt;/DIV&gt;&lt;/DIV&gt;&lt;/DIV&gt;</idAbs><idCredit>This land cover dataset was developed by the University of Vermont Spatial Analysis Laboratory. Funding for the Chesapeake Bay Watershed portion was provided by the National Park Service and Environmental Protection Agency under a collaborative grant with the Chesapeake Conservancy. Funding for the Delaware River Watershed was provided by the William Penn Foundation under a collaborative grant with the Center for Land Use &amp; Sustainability at Shippensburg University. </idCredit><idCitation><resTitle Sync="TRUE">landcover_2013_DelawareCo_PA.tif</resTitle><citRespParty><rpIndName>Jarlath O'Neil-Dunne</rpIndName><rpOrgName>University of Vermont Spatial Analysis Laboratory</rpOrgName><rpPosName>Director</rpPosName><role><RoleCd value="007"/></role><rpCntInfo><cntAddress addressType="both"><delPoint>81 Carrigan Drive, Aiken Room 205</delPoint><city>Burlington</city><adminArea>Vermont</adminArea><postCode>05405</postCode><eMailAdd>joneildu@uvm.edu</eMailAdd><country>US</country></cntAddress><cntPhone><voiceNum>802-656-3324</voiceNum><faxNum>802-656-8683</faxNum></cntPhone></rpCntInfo></citRespParty><citRespParty><rpIndName>Jeffrey Allenby</rpIndName><rpOrgName>Chesapeake Conservancy</rpOrgName><role><RoleCd value="008"/></role><rpCntInfo><cntAddress addressType="both"><delPoint>716 Giddings Avenue, Suite 42</delPoint><city>Annapolis</city><adminArea>Maryland</adminArea><postCode>21401</postCode><eMailAdd>jallenby@chesapeakeconservancy.org</eMailAdd><country>US</country></cntAddress><cntPhone><voiceNum>(443) 482-9080</voiceNum></cntPhone></rpCntInfo></citRespParty><citRespParty><rpIndName>Claire A. Jantz, Ph.D.</rpIndName><rpOrgName>Center for Land Use &amp; Shippensburg University</rpOrgName><rpPosName>Director</rpPosName><role><RoleCd value="008"/></role><rpCntInfo><cntAddress addressType="postal"><delPoint>1871 Old Main Drive</delPoint><city>Shippensburg</city><adminArea>Pennsylvania</adminArea><postCode>17257</postCode><eMailAdd>cajant@ship.edu</eMailAdd><country>US</country></cntAddress><cntPhone><voiceNum>(717) 477-1399</voiceNum></cntPhone></rpCntInfo></citRespParty><citRespParty><rpIndName>Scott A. Drzyzga, Ph.D., GISP</rpIndName><rpOrgName>Center for Land Use &amp; Shippensburg University</rpOrgName><rpPosName>GIScience Director</rpPosName><role><RoleCd value="008"/></role><rpCntInfo><cntAddress addressType="postal"><delPoint>1871 Old Main Drive</delPoint><city>Shippensburg</city><adminArea>Pennsylvania</adminArea><postCode>17257</postCode><eMailAdd>sadrzy@ship.edu</eMailAdd><country>US</country></cntAddress><cntPhone><voiceNum>(717) 477-1307</voiceNum></cntPhone></rpCntInfo></citRespParty><presForm><PresFormCd value="005" Sync="TRUE"></PresFormCd></presForm></idCitation><searchKeys><keyword>Land Cover</keyword><keyword>inlandWaters</keyword><keyword>environment</keyword><keyword>structure</keyword><keyword>transportation</keyword><keyword>Delaware</keyword><keyword>New Jersey</keyword><keyword>New York</keyword><keyword>Pennsylvania</keyword><keyword>Delaware River Watershed</keyword><keyword>Chesapeake Bay Watershed</keyword><keyword>2012-2015</keyword><keyword>2005-2008</keyword><keyword>2017</keyword></searchKeys><resConst><Consts><useLimit>&lt;DIV STYLE="text-align:Left;"&gt;&lt;DIV&gt;&lt;DIV&gt;&lt;P&gt;&lt;SPAN&gt;The organizations responsible for generating or funding this dataset make no representations of any kind including, but not limited to the warranties of merchantability or fitness for a particular use, nor are any such warranties to be implied with respect to the data. Although every effort has been made to ensure the accuracy of the data, errors may occur and can reflect, for example, errors in the source data or subsequent landscape changes. The user must be aware of data conditions and bear responsibility for the appropriate use of the information with respect to possible errors, original map scale, collection methodology, currency of data, and other condition. &lt;/SPAN&gt;&lt;/P&gt;&lt;P&gt;&lt;SPAN&gt;Credit should always be given to the data source when this data is transferred, altered, or used for analysis. Secondary distribution must be accompanied by this documentation.&lt;/SPAN&gt;&lt;/P&gt;&lt;/DIV&gt;&lt;/DIV&gt;&lt;/DIV&gt;</useLimit></Consts></resConst><envirDesc Sync="TRUE"> Version 6.2 (Build 9200) ; Esri ArcGIS 10.5.1.7333</envirDesc><dataLang><languageCode value="eng" Sync="TRUE"></languageCode><countryCode value="USA" Sync="TRUE"></countryCode></dataLang><spatRpType><SpatRepTypCd value="002" Sync="TRUE"></SpatRepTypCd></spatRpType><dataExt><geoEle><GeoBndBox esriExtentType="search"><exTypeCode Sync="TRUE">1</exTypeCode><westBL Sync="TRUE">-75.610389</westBL><eastBL Sync="TRUE">-75.165983</eastBL><northBL Sync="TRUE">40.096572</northBL><southBL Sync="TRUE">39.774763</southBL></GeoBndBox></geoEle></dataExt></dataIdInfo><dqInfo><dataLineage><dataSource><srcDesc>For all counties in Delaware
2014 leaf-off LiDAR data, 2012 leaf-off imagery, and 2013 leaf-on imagery. Ancillary data sources such as roads centerlines, hydrology polygons, and parcel boundaries were obtained for the State of Delaware and used to augment the land cover mapping. This land cover dataset is considered current based on the LiDAR date of acquisition.</srcDesc></dataSource><dataSource><srcDesc>For the counties in New Jersey that intersect the Delaware River Watershed
2013 leaf-on orthoimagery, 2015 leaf-off orthoimagery, and leaf-off LiDAR acquired across a series of dates during the period 2006-2015. Ancillary data sources such as road centerlines and hydrology were used to augment the land-cover mapping. This land-cover dataset is considered current based on data of acquisition for the leaf-on orthoimagery.
</srcDesc></dataSource><dataSource><srcDesc>For the counties in New York that intersect one or both watersheds
2013 Leaf-On NAIP (1m resolution), 2015 Leaf Off Lidar (1m resolution) and 2015 Orthoimagery (1ft resolution). Ancillary data sources such as road centerlines and hydrology were used to augment the land-cover mapping. This land-cover dataset is considered current based on data of acquisition for the leaf-on orthoimagery.
</srcDesc></dataSource><dataSource><srcDesc>For the counties in Pennsylvania that intersect one or both watersheds:
2006-2008 leaf-off LiDAR data, 2005-2008 leaf-off orthoimagery, and 2013 leaf-on orthoimagery. Ancillary data sources such as LiDAR-derived breaklines for roads and hydrology were used to augment the land-cover mapping. This land-cover dataset is considered current based on data of acquisition for the leaf-on orthoimagery.
</srcDesc></dataSource><prcStep><stepDesc>The land-cover class assignment algorithms were developed by the University of Vermont Spatial Analysis Laboratory in collaboration with the United States Forest Service. In general, the work was accomplished using a rule-based expert system embedded within an object-based framework. Object-based image analysis techniques (OBIA) work by grouping pixels into meaningful objects based on their spectral and spatial properties, while taking into account boundaries imposed by existing vector datasets. Within the OBIA environment a rule-based expert system was designed to effectively mimic the process of manual image analysis by incorporating the elements of image interpretation (color/tone, texture, pattern, location, size, and shape) into the classification process. A series of morphological procedures were employed to insure that the end product is both accurate and cartographically pleasing. Following the automated OBIA mapping a detailed manual review of the dataset was carried out at a scale of 1:3000 and all observable errors were corrected.</stepDesc><stepProc><rpIndName>Jarlath O'Neil-Dunne</rpIndName><rpOrgName>University of Vermont Spatial Analysis Laboratory</rpOrgName><rpPosName>Director</rpPosName><role><RoleCd value="007"/></role><rpCntInfo><cntAddress addressType="both"><delPoint>81 Carrigan Drive, Aiken Room 205</delPoint><city>Burlington</city><adminArea>Vermont</adminArea><postCode>05405</postCode><eMailAdd>joneildu@uvm.edu</eMailAdd><country>US</country></cntAddress><cntPhone><voiceNum>802-656-3324</voiceNum><faxNum>802-656-8683</faxNum></cntPhone></rpCntInfo><displayName>Jarlath O'Neil-Dunne</displayName></stepProc></prcStep><prcStep><stepDesc>No accuracy assessment was performed for this layer, but previous projects using the same workflow (automated feature extraction followed by extensive manual QA\QC) routinely achieved overall accuracies exceeding 90%.</stepDesc><stepProc><rpIndName>Jarlath O'Neil-Dunne</rpIndName><rpOrgName>University of Vermont Spatial Analysis Laboratory</rpOrgName><rpPosName>Director</rpPosName><role><RoleCd value="007"/></role><rpCntInfo><cntAddress addressType="both"><delPoint>81 Carrigan Drive, Aiken Room 205</delPoint><city>Burlington</city><adminArea>Vermont</adminArea><postCode>05405</postCode><eMailAdd>joneildu@uvm.edu</eMailAdd><country>US</country></cntAddress><cntPhone><voiceNum>802-656-3324</voiceNum><faxNum>802-656-8683</faxNum></cntPhone></rpCntInfo><displayName>Jarlath O'Neil-Dunne</displayName></stepProc></prcStep><prcStep><stepDesc>Point-based accuracy assessments were used with previous projects using the same workflow (automated feature extraction followed by extensive manual QA\QC).</stepDesc><stepProc><rpIndName>Jarlath O'Neil-Dunne</rpIndName><rpOrgName>University of Vermont Spatial Analysis Laboratory</rpOrgName><rpPosName>Director</rpPosName><role><RoleCd value="007"/></role><rpCntInfo><cntAddress addressType="both"><delPoint>81 Carrigan Drive, Aiken Room 205</delPoint><city>Burlington</city><adminArea>Vermont</adminArea><postCode>05405</postCode><eMailAdd>joneildu@uvm.edu</eMailAdd><country>US</country></cntAddress><cntPhone><voiceNum>802-656-3324</voiceNum><faxNum>802-656-8683</faxNum></cntPhone></rpCntInfo><displayName>Jarlath O'Neil-Dunne</displayName></stepProc></prcStep></dataLineage></dqInfo><eainfo><detailed Name="landcover_2013_DelawareCo_PA.tif.vat"><enttyp><enttypl Sync="TRUE">landcover_2013_DelawareCo_PA.tif.vat</enttypl><enttypd>Land Cover Class</enttypd><enttypds>Project specific</enttypds><enttypt Sync="TRUE">Table</enttypt><enttypc Sync="TRUE">12</enttypc></enttyp><attr><attrlabl>OID</attrlabl><attrdef>Internal feature number.</attrdef><attrdefs>ESRI</attrdefs><attrdomv><udom>Sequential unique whole numbers that are automatically generated.</udom></attrdomv><attalias Sync="TRUE">OID</attalias><attrtype Sync="TRUE">OID</attrtype><attwidth Sync="TRUE">4</attwidth><atprecis Sync="TRUE">0</atprecis><attscale Sync="TRUE">0</attscale></attr><attr><attrlabl>Value</attrlabl><attrdef>Land cover code</attrdef><attrdefs>UTC and University of Vermont Spatial Analysis Lab</attrdefs><attrdomv><edom><edomv>0</edomv><edomvd>Background</edomvd><edomvds>Project specific</edomvds></edom></attrdomv><attrdomv><edom><edomv>1</edomv><edomvd>Water</edomvd><edomvds>Project Specific</edomvds></edom></attrdomv><attrdomv><edom><edomv>2</edomv><edomvd>Emergent Wetlands</edomvd><edomvds>Project Specific</edomvds></edom></attrdomv><attrdomv><edom><edomv>3</edomv><edomvd>Tree Canopy</edomvd><edomvds>Project Specific</edomvds></edom></attrdomv><attrdomv><edom><edomv>4</edomv><edomvd>Scrub/Shrub</edomvd><edomvds>Project Specific</edomvds></edom></attrdomv><attrdomv><edom><edomv>5</edomv><edomvd>Low Vegetation</edomvd><edomvds>Project Specific</edomvds></edom></attrdomv><attrdomv><edom><edomv>6</edomv><edomvd>Barren</edomvd><edomvds>Project Specific</edomvds></edom></attrdomv><attrdomv><edom><edomv>7</edomv><edomvd>Structures</edomvd><edomvds>Project Specific</edomvds></edom></attrdomv><attrdomv><edom><edomv>8</edomv><edomvd>Other Impervious Surfaces</edomvd><edomvds>Project Specific</edomvds></edom></attrdomv><attrdomv><edom><edomv>9</edomv><edomvd>Roads</edomvd><edomvds>Project Specific</edomvds></edom></attrdomv><attrdomv><edom><edomv>10</edomv><edomvd>Tree Canopy over Structures</edomvd><edomvds>Project Specific</edomvds></edom></attrdomv><attrdomv><edom><edomv>11</edomv><edomvd>Tree Canopy over Other Impervious Surfaces</edomvd><edomvds>Project Specific</edomvds></edom></attrdomv><attrdomv><edom><edomv>12</edomv><edomvd>Tree Canopy over Roads</edomvd><edomvds>Project Specific</edomvds></edom></attrdomv><attrvai><attrvae>90</attrvae></attrvai><attalias Sync="TRUE">Value</attalias><attrtype Sync="TRUE">Integer</attrtype><attwidth Sync="TRUE">10</attwidth><atprecis Sync="TRUE">10</atprecis><attscale Sync="TRUE">0</attscale></attr><attr><attrlabl>Count</attrlabl><attrdef># pixels per land cover class</attrdef><attrdefs>Internal</attrdefs><attalias Sync="TRUE">Count</attalias><attrtype Sync="TRUE">Double</attrtype><attwidth Sync="TRUE">19</attwidth><atprecis Sync="TRUE">0</atprecis><attscale Sync="TRUE">0</attscale></attr><attr><attrlabl>LandCover</attrlabl><attrdef>Land cover class:

(1) Water: All areas of open water, generally with less than 25% cover of vegetation/land cover. This includes: ponds, lakes, rivers, natural tidal pools in wetland areas, and boats that are not attached to docks.

(2) Emergent Wetlands: Low vegetation areas that intersect or are near select NWI layers (Estuarine and Marine Wetland, Freshwater and Emergent Wetland, Freshwater Forested/Shrub Wetland, and Riverine), that are visually confirmed to have wetland characteristics (i.e. a look of saturated ground surrounding the vegetation), and that are located along major waterways (i.e. rivers, ocean). Areas of low vegetation near the NWI layers are included if they are visually confirmed to be wetland ecosystems. Woody vegetation (i.e. tree canopy and shrubland) is excluded from this category.

(3) Tree Canopy: Deciduous and evergreen woody vegetation of either natural succession or human planting that is over approximately 5 meters in height. Stand-alone individuals, discrete clumps, and interlocking individuals are included.

4) Scrub/Shrub: Heterogeneous area of both/either deciduous and evergreen woody vegetation that is between approximately 2 and 5 meters in height. Discrete clumps, and interlocking individuals are included, as are true shrubs, young trees, and trees or shrubs that are small or stunted because of environmental conditions.

(5) Low Vegetation: Low vegetation is plant material of natural succession or human planting that is less than approximately 2 meters in height.  This includes visibly tilled fields (with or without vegetation), lawns, nursery plantings with or without tarp cover, and natural ground cover.

(6) Barren: Areas void of vegetation consisting of natural earthen material regardless of how it has been cleared. This includes beaches, mud flats, dirt roads, and bare ground in construction sites. Areas of packed dirt such as parking areas should also be classified as barren. However, if it isn’t possible to tell barren from impervious err on the side of impervious. 

(7) Structures: Human-constructed objects made of impervious materials that are greater than approximately 2 meters in height. Houses, malls, and electrical towers are examples of structures.

(8) Other Impervious Surfaces: Human-constructed surfaces through which water cannot penetrate, and that are below approximately 2 meters in height. This includes asphalt, concrete, gravel, pavement, treated lumber (e.g. docks and decks), railroads, backyard pools, etc. In places where it is impossible to tell gravel from barren err on the side of gravel (impervious).

(9) Roads: Impervious surfaces that are used and maintained for transportation, these were derived using data provided by municipalities and should be given the benefit of the doubt. (Note: gravel or dirt roads that are heavily traveled and well integrated into the transportation network can be considered roads).

(10) Tree Canopy over Structures

(11) Tree Canopy over Other Impervious Surfaces

(12) Tree Canopy over Roads</attrdef><attrdefs>Project specific</attrdefs><attrvai><attrvae>90</attrvae></attrvai><attalias Sync="TRUE">LandCover</attalias><attrtype Sync="TRUE">String</attrtype><attwidth Sync="TRUE">50</attwidth><atprecis Sync="TRUE">0</atprecis><attscale Sync="TRUE">0</attscale></attr></detailed><overview><eaover>Twelve land cover classes were mapped: (0) Background, (1) Water, (2) Emergent Wetlands, (3) Tree Canopy, (4) Scrub/Shrub, (5) Low Vegetation, (6) Barren, (7) Structures, (8) Other Impervious Surfaces, (9) Roads, (10) Tree Canopy over Structures, (11) Tree Canopy over Other Impervious Surfaces, (12) Tree Canopy over Roads</eaover></overview></eainfo><mdLang><languageCode value="eng" Sync="TRUE"></languageCode><countryCode value="USA" Sync="TRUE"></countryCode></mdLang><distInfo><distFormat><formatName Sync="TRUE">Raster Dataset</formatName></distFormat></distInfo><mdHrLvName Sync="TRUE">dataset</mdHrLvName><refSysInfo><RefSystem><refSysID><identCode code="2272" Sync="TRUE"></identCode><idCodeSpace Sync="TRUE">EPSG</idCodeSpace><idVersion Sync="TRUE">6.12(9.0.0)</idVersion></refSysID></RefSystem></refSysInfo><spatRepInfo><Georect><cellGeo><CellGeoCd Sync="TRUE" value="002"></CellGeoCd></cellGeo><numDims Sync="TRUE">2</numDims><tranParaAv Sync="TRUE">1</tranParaAv><chkPtAv Sync="TRUE">0</chkPtAv><cornerPts><pos Sync="TRUE">2569784.450032 171336.145309</pos></cornerPts><cornerPts><pos Sync="TRUE">2569784.450032 285354.946143</pos></cornerPts><cornerPts><pos Sync="TRUE">2691401.660865 285354.946143</pos></cornerPts><cornerPts><pos Sync="TRUE">2691401.660865 171336.145309</pos></cornerPts><centerPt><pos Sync="TRUE">2630593.055449 228345.545726</pos></centerPt><axisDimension type="002"><dimSize Sync="TRUE">37069</dimSize><dimResol><value Sync="TRUE" uom="ftUS">3.280833</value></dimResol></axisDimension><axisDimension type="001"><dimSize Sync="TRUE">34753</dimSize><dimResol><value Sync="TRUE" uom="ftUS">3.280833</value></dimResol></axisDimension><ptInPixel><PixOrientCd Sync="TRUE" value="001"></PixOrientCd></ptInPixel></Georect></spatRepInfo><contInfo><ImgDesc><contentTyp><ContentTypCd Sync="TRUE" value="002"></ContentTypCd></contentTyp><covDim><Band><dimDescrp Sync="TRUE">Band_1</dimDescrp><maxVal Sync="TRUE">12.000000</maxVal><minVal Sync="TRUE">1.000000</minVal><bitsPerVal Sync="TRUE">4</bitsPerVal><valUnit><UOM type="length"></UOM></valUnit></Band></covDim></ImgDesc></contInfo><mdDateSt Sync="TRUE">20180201</mdDateSt></metadata>
