# Supplementary material for: Unraveling the complexities of urban fluvial flood hydraulics through AI
Source: Sci Rep. 2022 Nov 4;12:18738. doi: 10.1038/s41598-022-23214-9 (PMC9636396; doi:10.1038/s41598-022-23214-9)
Supplement: Supplementary file 1 — Supplementary Information. [file 41598_2022_23214_MOESM1_ESM.zip › Data/additionals/mosaic_PA-DE.tif.xml]

<?xml version="1.0" encoding="UTF-8"?>
<metadata xml:lang="en"><Esri><CreaDate>20220428</CreaDate><CreaTime>18141700</CreaTime><ArcGISFormat>1.0</ArcGISFormat><SyncOnce>FALSE</SyncOnce><DataProperties><itemProps><itemName Sync="TRUE">mosaic_PA-DE.tif</itemName><itemLocation><linkage Sync="TRUE">file://C:\Users\mmehedi\OneDrive - Villanova University\Documents\ArcGIS\Projects\MyProjectIM\mosaic_PA-DE.tif</linkage><protocol Sync="TRUE">Local Area Network</protocol></itemLocation><imsContentType Sync="TRUE">002</imsContentType><nativeExtBox><westBL Sync="TRUE">2567021.988365</westBL><eastBL Sync="TRUE">2756385.126699</eastBL><southBL Sync="TRUE">168091.401143</southBL><northBL Sync="TRUE">319252.516143</northBL><exTypeCode Sync="TRUE">1</exTypeCode></nativeExtBox></itemProps><coordRef><type Sync="TRUE">Projected</type><geogcsn Sync="TRUE">GCS_North_American_1983</geogcsn><csUnits Sync="TRUE">Linear Unit: Foot_US (0.304801)</csUnits><projcsn Sync="TRUE">NAD_1983_StatePlane_Pennsylvania_South_FIPS_3702_Feet</projcsn><peXml Sync="TRUE">&lt;ProjectedCoordinateSystem xsi:type='typens:ProjectedCoordinateSystem' xmlns:xsi='http://www.w3.org/2001/XMLSchema-instance' xmlns:xs='http://www.w3.org/2001/XMLSchema' xmlns:typens='http://www.esri.com/schemas/ArcGIS/2.6.0'&gt;&lt;WKT&gt;PROJCS[&amp;quot;NAD_1983_StatePlane_Pennsylvania_South_FIPS_3702_Feet&amp;quot;,GEOGCS[&amp;quot;GCS_North_American_1983&amp;quot;,DATUM[&amp;quot;D_North_American_1983&amp;quot;,SPHEROID[&amp;quot;GRS_1980&amp;quot;,6378137.0,298.257222101]],PRIMEM[&amp;quot;Greenwich&amp;quot;,0.0],UNIT[&amp;quot;Degree&amp;quot;,0.0174532925199433]],PROJECTION[&amp;quot;Lambert_Conformal_Conic&amp;quot;],PARAMETER[&amp;quot;False_Easting&amp;quot;,1968500.0],PARAMETER[&amp;quot;False_Northing&amp;quot;,0.0],PARAMETER[&amp;quot;Central_Meridian&amp;quot;,-77.75],PARAMETER[&amp;quot;Standard_Parallel_1&amp;quot;,39.93333333333333],PARAMETER[&amp;quot;Standard_Parallel_2&amp;quot;,40.96666666666667],PARAMETER[&amp;quot;Latitude_Of_Origin&amp;quot;,39.33333333333334],UNIT[&amp;quot;Foot_US&amp;quot;,0.3048006096012192],AUTHORITY[&amp;quot;EPSG&amp;quot;,2272]]&lt;/WKT&gt;&lt;XOrigin&gt;-119214200&lt;/XOrigin&gt;&lt;YOrigin&gt;-96198500&lt;/YOrigin&gt;&lt;XYScale&gt;37163717.489134133&lt;/XYScale&gt;&lt;ZOrigin&gt;-100000&lt;/ZOrigin&gt;&lt;ZScale&gt;10000&lt;/ZScale&gt;&lt;MOrigin&gt;-100000&lt;/MOrigin&gt;&lt;MScale&gt;10000&lt;/MScale&gt;&lt;XYTolerance&gt;0.0032808333333333331&lt;/XYTolerance&gt;&lt;ZTolerance&gt;0.001&lt;/ZTolerance&gt;&lt;MTolerance&gt;0.001&lt;/MTolerance&gt;&lt;HighPrecision&gt;true&lt;/HighPrecision&gt;&lt;WKID&gt;102729&lt;/WKID&gt;&lt;LatestWKID&gt;2272&lt;/LatestWKID&gt;&lt;/ProjectedCoordinateSystem&gt;</peXml></coordRef><RasterProperties><General><PixelDepth Sync="TRUE">8</PixelDepth><HasColormap Sync="TRUE">FALSE</HasColormap><CompressionType Sync="TRUE">LZW</CompressionType><NumBands Sync="TRUE">1</NumBands><Format Sync="TRUE">TIFF</Format><HasPyramids Sync="TRUE">TRUE</HasPyramids><SourceType Sync="TRUE">continuous</SourceType><PixelType Sync="TRUE">unsigned integer</PixelType><NoDataValue Sync="TRUE">0</NoDataValue></General></RasterProperties><lineage><Process ToolSource="c:\program files\arcgis\pro\Resources\ArcToolbox\toolboxes\Data Management Tools.tbx\MosaicToNewRaster" Date="20220428" Time="181417">MosaicToNewRaster landcover_2013_DelawareCo.tif;landcover_2013_Philadelph.tif "C:\Users\mmehedi\OneDrive - Villanova University\Documents\ArcGIS\Projects\MyProjectIM" mosaic_PA-DE.tif # "8 bit unsigned" # 1 Last First</Process></lineage></DataProperties><SyncDate>20220428</SyncDate><SyncTime>18141700</SyncTime><ModDate>20220428</ModDate><ModTime>18141700</ModTime></Esri><dataIdInfo><envirDesc Sync="TRUE">Microsoft Windows 10 Version 10.0 (Build 19043) ; Esri ArcGIS 12.6.0.24783</envirDesc><dataLang><languageCode value="eng" Sync="TRUE"></languageCode><countryCode value="USA" Sync="TRUE"></countryCode></dataLang><idCitation><resTitle Sync="TRUE">mosaic_PA-DE.tif</resTitle><presForm><PresFormCd value="005" Sync="TRUE"></PresFormCd></presForm></idCitation><spatRpType><SpatRepTypCd value="002" Sync="TRUE"></SpatRepTypCd></spatRpType><dataExt><geoEle><GeoBndBox esriExtentType="search"><exTypeCode Sync="TRUE">1</exTypeCode><westBL Sync="TRUE">-75.620494</westBL><eastBL Sync="TRUE">-74.929983</eastBL><northBL Sync="TRUE">40.189781</northBL><southBL Sync="TRUE">39.760432</southBL></GeoBndBox></geoEle></dataExt></dataIdInfo><mdLang><languageCode value="eng" Sync="TRUE"></languageCode><countryCode value="USA" Sync="TRUE"></countryCode></mdLang><mdChar><CharSetCd value="004" Sync="TRUE"></CharSetCd></mdChar><distInfo><distFormat><formatName Sync="TRUE">Raster Dataset</formatName></distFormat></distInfo><mdHrLv><ScopeCd value="005" Sync="TRUE"></ScopeCd></mdHrLv><mdHrLvName Sync="TRUE">dataset</mdHrLvName><refSysInfo><RefSystem><refSysID><identCode code="2272" Sync="TRUE"></identCode><idCodeSpace Sync="TRUE">EPSG</idCodeSpace><idVersion Sync="TRUE">6.12(9.0.0)</idVersion></refSysID></RefSystem></refSysInfo><spatRepInfo><Georect><cellGeo><CellGeoCd Sync="TRUE" value="002"></CellGeoCd></cellGeo><numDims Sync="TRUE">2</numDims><tranParaAv Sync="TRUE">1</tranParaAv><chkPtAv Sync="TRUE">0</chkPtAv><cornerPts><pos Sync="TRUE">2567021.988365 168091.401143</pos></cornerPts><cornerPts><pos Sync="TRUE">2567021.988365 319252.516143</pos></cornerPts><cornerPts><pos Sync="TRUE">2756385.126699 319252.516143</pos></cornerPts><cornerPts><pos Sync="TRUE">2756385.126699 168091.401143</pos></cornerPts><centerPt><pos Sync="TRUE">2661703.557532 243671.958643</pos></centerPt><axisDimension type="002"><dimSize Sync="TRUE">57718</dimSize><dimResol><value Sync="TRUE" uom="ftUS">3.280833</value></dimResol></axisDimension><axisDimension type="001"><dimSize Sync="TRUE">46074</dimSize><dimResol><value Sync="TRUE" uom="ftUS">3.280833</value></dimResol></axisDimension><ptInPixel><PixOrientCd Sync="TRUE" value="001"></PixOrientCd></ptInPixel></Georect></spatRepInfo><contInfo><ImgDesc><contentTyp><ContentTypCd Sync="TRUE" value="001"></ContentTypCd></contentTyp><covDim><Band><dimDescrp Sync="TRUE">Band_1</dimDescrp><maxVal Sync="TRUE">12.000000</maxVal><minVal Sync="TRUE">1.000000</minVal><bitsPerVal Sync="TRUE">8</bitsPerVal><valUnit><UOM type="length"></UOM></valUnit></Band></covDim></ImgDesc></contInfo><mdDateSt Sync="TRUE">20220428</mdDateSt></metadata>
