# Supplementary material for: Unraveling the complexities of urban fluvial flood hydraulics through AI
Source: Sci Rep. 2022 Nov 4;12:18738. doi: 10.1038/s41598-022-23214-9 (PMC9636396; doi:10.1038/s41598-022-23214-9)
Supplement: Supplementary file 1 — Supplementary Information. [file 41598_2022_23214_MOESM1_ESM.zip › Data/additionals/PhillyStreets_composite.shp.xml]

<metadata><idinfo><citation><citeinfo><origin>Philadelphia Streets Department, GIS Unit</origin><pubdate>2001</pubdate><title Sync="TRUE">GIS STREETS Composite</title><geoform Sync="TRUE">vector digital data</geoform><pubinfo><pubplace>Philadelphia, Pennsylvania</pubplace><publish>City of Philadelphia, Department of Streets</publish></pubinfo><onlink Sync="TRUE">Server=geodb2.phila.gov; Service=esri_sde; User=gis_streets; Version=SDE.DEFAULT</onlink><lworkcit><citeinfo><pubinfo><pubplace>Philadelphia, Pennsylvania</pubplace><publish>City of Philadelphia, Department of Streets</publish></pubinfo></citeinfo></lworkcit><ftname Sync="TRUE">GIS_STREETS.composite</ftname></citeinfo></citation><descript><abstract>The composite layer is an arc layer, consisting of street centerline arcs, city boundary arcs, generalized rail arcs, generalized hydrography arcs.Data Development:The data is created from a script that compiles the layers listed above. Key Attribute Fields:F_Name- this the feature name SEG_ID- is the ID of the segment St_Code- Street code is the unique numer given to the street segment Coordinate System:Lambert Conformal Conic, NAD83, PA South Stateplane coordinates, US FootThematic mapping:The field F_NAME can be used for labels. </abstract><purpose>Used for viewing and analysis puposes. Also used to create boundary layers. The composite layer is available for reference purposes only and does not represent exact engineering specifications. The Philadelphia Streets Department makes no  guarantees as to the accuracy of the layer.

Features Updated: 02/11/2014
Attributes updated: 02/11/2014
Metadata updated: 12/24/2014
Update Frequency: As needed
Public: No

</purpose><langdata Sync="TRUE">en</langdata></descript><timeperd><timeinfo><sngdate><caldate>20080107</caldate></sngdate></timeinfo><current>20080107</current></timeperd><status><progress>Complete</progress><update>As needed</update></status><spdom><bounding><westbc Sync="TRUE">-75.284169</westbc><eastbc Sync="TRUE">-74.954018</eastbc><northbc Sync="TRUE">40.144308</northbc><southbc Sync="TRUE">39.861287</southbc></bounding><lboundng><leftbc Sync="TRUE">2660574.546223</leftbc><rightbc Sync="TRUE">2750112.778564</rightbc><bottombc Sync="TRUE">204651.041738</bottombc><topbc Sync="TRUE">305128.727265</topbc></lboundng></spdom><keywords><theme><themekt>Streets Department</themekt><themekey>composite</themekey><themekey>boundary</themekey><themekey>rail</themekey><themekey>hydro</themekey><themekey>location</themekey><themekey>transportation</themekey><themekey>structure</themekey></theme><place><placekey>Philadelphia</placekey><placekey>Philly</placekey><placekey>South East PA</placekey><placekey>South East Pennsylvania</placekey><placekey>Southeastern PA</placekey><placekey>Southeastern Pennsylvania</placekey><placekey>Delaware Valley</placekey><placekey>Philadelphia County</placekey></place></keywords><accconst>City of Philadelphia employees and those granted permission.</accconst><useconst>None</useconst><ptcontac><cntinfo><cntorgp><cntorg>City of Philadelphia, Department of Streets</cntorg><cntper>U. S. Grant Ervin</cntper></cntorgp><cntpos>GIS Manager</cntpos><cntaddr><addrtype>mailing and physical address</addrtype><address>1401 JFK Blvd</address><city>Philadelphia</city><state>Pennsylvania</state><postal>19102</postal><country>USA</country></cntaddr><cntvoice>215-686-5080</cntvoice><cntfax>215-686-5182</cntfax><cntemail>grant.ervin@phila.gov</cntemail><hours>9 am to 5 pm</hours></cntinfo></ptcontac><secinfo><secsys>No security considerations</secsys><secclass>Unclassified</secclass></secinfo><native Sync="TRUE">Microsoft Windows 2000 Version 5.2 (Build 3790) Service Pack 2; ESRI ArcCatalog 9.3.1.3500</native><crossref><citeinfo><title>STREETS:Composite Layer</title><pubinfo><pubplace>Philadelphia, Pennsylvania</pubplace><publish>City of Philadelphia, Department of Streets</publish></pubinfo><lworkcit><citeinfo><pubinfo><pubplace>Philadelphia, Pennsylvania</pubplace><publish>City of Philadelphia, Department of Streets</publish></pubinfo></citeinfo></lworkcit></citeinfo></crossref><natvform Sync="TRUE">SDE Feature Class</natvform></idinfo><dataqual><attracc><attraccr>The composite layer consists of the street centerline, city boundary, hydrography and rail layers. The street centerline is regarded as a highly accurate layer and is being updated and improved constantly. The rail and hydrography layers used to create the composite layer have been generalized to be represented by single arcs and have not been recently updated. The city boundary layer, while accurate has not changed positionally in many years. No guarantees can be made on the accuracy of the composite laye this is especially true due to the variety of its source data. It is to be used for reference purposes only.</attraccr></attracc><lineage><srcinfo><srccite><citeinfo><pubinfo><pubplace>Philadelphia, Pennsylvania</pubplace><publish>City of Philadelphia, Department of Streets</publish></pubinfo><lworkcit><citeinfo><pubinfo><pubplace>Philadelphia, Pennsylvania</pubplace><publish>City of Philadelphia, Department of Streets</publish></pubinfo></citeinfo></lworkcit></citeinfo></srccite><srctime><timeinfo><sngdate><caldate>20061002</caldate><time>unknown</time></sngdate></timeinfo><srccurr>20061002</srccurr></srctime><srccitea>Centerline: US Census Department TIGER files, Rail and hydro features: Planning Department, City boundary: Streets Department</srccitea></srcinfo><procstep><procdesc>Street centerline originated with the Philadlephia Planning Commision. They used the TIGER file, positionally rectified to the center 1/3rd of the cartway. The centerline is constantly updated from information from the streets department, various other city departments and field observations. Hydro and Rail layers are derived from data originating with Planning Department. City boundary layer was created by streets department using Street and city plan data. The 4 layers are composed using an automated process. During creation process coinciding arcs are split at intersections.</procdesc><srcused>D:\gis_common\Metadata\Template</srcused><procdate>2001</procdate><proccont><cntinfo><cntperp><cntper>U.S. Grant Ervin</cntper><cntorg>City of Philadelphia, Department of Streets</cntorg></cntperp><cntpos>GIS Manager</cntpos><cntaddr><addrtype>mailing and physical address</addrtype><address>1401 JFK Blvd</address><city>Philadelphia</city><state>Pennsylvania</state><postal>19102</postal><country>USA</country></cntaddr><cntvoice>215-686-5080</cntvoice><cntfax>215-686-5182</cntfax><cntemail>grant.ervin@phila.gov</cntemail><hours>9 am to 5 pm</hours></cntinfo></proccont></procstep><procstep><procdesc>Dataset copied.</procdesc></procstep><procstep><procdesc>Metadata imported.</procdesc><srcused>E:\gis_data\Metadata\Streets_Template.xml</srcused></procstep><procstep><procdesc>Metadata imported.</procdesc><srcused>E:\gis_data\Metadata\streetcl.xml</srcused></procstep><procstep><procdesc>Metadata imported.</procdesc><srcused>E:\gis_data\Metadata\streetcl.xml</srcused></procstep><procstep><procdesc>Metadata imported.</procdesc><srcused>C:\DOCUME~1\MehosA1\LOCALS~1\Temp\2\xml2.tmp</srcused></procstep><procstep><procdesc>Metadata imported.</procdesc><srcused>E:\gis_work\data_maint\composite_cov\composite\metadata.xml</srcused></procstep><procstep><procdesc>Metadata imported.</procdesc><srcused>C:\DOCUME~1\coopsan1\LOCALS~1\Temp\2\xml1B.tmp</srcused><procdate>20090526</procdate><proctime>10151700</proctime></procstep><procstep><procdesc Sync="TRUE">Metadata imported.</procdesc><srcused Sync="TRUE">C:\DOCUME~1\ARCGIS~4\LOCALS~1\Temp\xml2F92.tmp</srcused><date Sync="TRUE">20091031</date><time Sync="TRUE">21165100</time></procstep></lineage></dataqual><spdoinfo><direct Sync="TRUE">Vector</direct><ptvctinf><esriterm Name="composite"><efeatyp Sync="TRUE">Simple</efeatyp><efeageom Sync="TRUE">3</efeageom><esritopo Sync="TRUE">FALSE</esritopo><efeacnt Sync="TRUE">0</efeacnt><spindex Sync="TRUE">FALSE</spindex><linrefer Sync="TRUE">TRUE</linrefer></esriterm></ptvctinf></spdoinfo><spref><horizsys><planar><planci><plance Sync="TRUE">coordinate pair</plance><coordrep><absres Sync="TRUE">0.000328</absres><ordres Sync="TRUE">0.000328</ordres></coordrep><plandu Sync="TRUE">survey feet</plandu></planci></planar><geodetic><horizdn Sync="TRUE">North American Datum of 1983</horizdn><ellips Sync="TRUE">Geodetic Reference System 80</ellips><semiaxis Sync="TRUE">6378137.000000</semiaxis><denflat Sync="TRUE">298.257222</denflat></geodetic><cordsysn><geogcsn Sync="TRUE">GCS_North_American_1983</geogcsn><projcsn Sync="TRUE">NAD_1983_StatePlane_Pennsylvania_South_FIPS_3702_Feet</projcsn></cordsysn></horizsys><vertdef><altsys><altres Sync="TRUE">1.000000</altres><altenc Sync="TRUE">Explicit elevation coordinate included with horizontal coordinates</altenc></altsys></vertdef></spref><eainfo><detailed Name="composite"><enttyp><enttypl Sync="TRUE">composite</enttypl><enttypd>Attributes of Composite Layer</enttypd><enttypt Sync="TRUE">Feature Class</enttypt><enttypc Sync="TRUE">0</enttypc></enttyp><attr><attrlabl>BORDER</attrlabl><attrdef>Feature geometry.</attrdef><attrdefs>ESRI</attrdefs><attrdomv><udom>Coordinates defining the features.</udom></attrdomv><attalias Sync="TRUE">FID</attalias><attrtype Sync="TRUE">OID</attrtype><attwidth Sync="TRUE">4</attwidth><atprecis Sync="TRUE">0</atprecis><attscale Sync="TRUE">0</attscale></attr><attr><attrlabl>F_NAME</attrlabl><attrdef>Street code</attrdef><attalias Sync="TRUE">F_NAME</attalias><attrtype Sync="TRUE">String</attrtype><attwidth Sync="TRUE">30</attwidth><atprecis Sync="TRUE">0</atprecis><attscale Sync="TRUE">0</attscale></attr><attr><attrlabl>Shape</attrlabl><attrdef>Feature geometry.</attrdef><attrdefs>ESRI</attrdefs><attrdomv><udom>Coordinates defining the features.</udom></attrdomv><attalias Sync="TRUE">LENGTH</attalias><attrtype Sync="TRUE">Double</attrtype><attwidth Sync="TRUE">19</attwidth><atprecis Sync="TRUE">0</atprecis><attscale Sync="TRUE">0</attscale></attr><attr><attrlabl>LENGTH</attrlabl><attrdef>Length of feature in internal units.</attrdef><attrdefs>ESRI</attrdefs><attrdomv><udom>Positive real numbers that are automatically generated.</udom></attrdomv><attalias Sync="TRUE">ST_CODE</attalias><attrtype Sync="TRUE">Integer</attrtype><attwidth Sync="TRUE">9</attwidth><atprecis Sync="TRUE">9</atprecis><attscale Sync="TRUE">0</attscale></attr><attr><attrlabl>ST_CODE</attrlabl><attrdef>unique identifier of arc,  loses unique identity when arc has been split by intersection with a coincident non-street arc</attrdef><attalias Sync="TRUE">SEG_ID</attalias><attrtype Sync="TRUE">Integer</attrtype><attwidth Sync="TRUE">9</attwidth><atprecis Sync="TRUE">9</atprecis><attscale Sync="TRUE">0</attscale></attr><attr><attrlabl>SEG_ID</attrlabl><attrdef>indicates source layer of arc</attrdef><attalias Sync="TRUE">F_SOURCE</attalias><attrtype Sync="TRUE">String</attrtype><attwidth Sync="TRUE">1</attwidth><atprecis Sync="TRUE">0</atprecis><attscale Sync="TRUE">0</attscale></attr><attr><attrlabl>F_SOURCE</attrlabl><attrdef>Indicates that arc is a city border</attrdef><attrdefs>ESRI</attrdefs><attrdomv><udom>Coordinates defining the features.</udom></attrdomv><attalias Sync="TRUE">Shape</attalias><attrtype Sync="TRUE">Geometry</attrtype><attwidth Sync="TRUE">0</attwidth><atprecis Sync="TRUE">0</atprecis><attscale Sync="TRUE">0</attscale></attr><attr><attrlabl>SHAPE</attrlabl><attrdef>Feature geometry.</attrdef><attrdefs>ESRI</attrdefs><attrdomv><udom>Coordinates defining the features.</udom></attrdomv><attalias Sync="TRUE">BORDER</attalias><attrtype Sync="TRUE">SmallInteger</attrtype><attwidth Sync="TRUE">4</attwidth><atprecis Sync="TRUE">4</atprecis><attscale Sync="TRUE">0</attscale></attr><attr><attrlabl Sync="TRUE">SHAPE_Leng</attrlabl><attalias Sync="TRUE">SHAPE_Leng</attalias><attrtype Sync="TRUE">Double</attrtype><attwidth Sync="TRUE">19</attwidth><atprecis Sync="TRUE">0</atprecis><attscale Sync="TRUE">0</attscale></attr></detailed><detailed><enttyp><enttypl>composite.nat</enttypl></enttyp><attr><attrlabl>FID</attrlabl><attrdef>Internal feature number.</attrdef><attrdefs>ESRI</attrdefs><attrdomv><udom>Sequential unique whole numbers that are automatically generated.</udom></attrdomv></attr><attr><attrlabl>Shape</attrlabl><attrdef>Feature geometry.</attrdef><attrdefs>ESRI</attrdefs><attrdomv><udom>Coordinates defining the features.</udom></attrdomv></attr><attr><attrlabl>ARC#</attrlabl></attr><attr><attrlabl>COMPOSITE#</attrlabl><attrdef>Internal feature number.</attrdef><attrdefs>ESRI</attrdefs><attrdomv><udom>Sequential unique whole numbers that are automatically generated.</udom></attrdomv></attr><attr><attrlabl>COMPOSITE-ID</attrlabl><attrdef>User-defined feature number.</attrdef><attrdefs>ESRI</attrdefs></attr></detailed><overview><eaover>Administrative and geographic attributes for the Philadelphia composite layer.</eaover></overview></eainfo><distinfo><distrib><cntinfo><cntperp><cntper>Brian Ivey</cntper><cntorg>MOIS-GIS Services Group</cntorg></cntperp><cntpos>GIS Specialist</cntpos><cntaddr><addrtype>mailing address</addrtype><address>1234 Market Street, 15th Floor</address><city>Philadelphia</city><state>PA</state><postal>19119</postal><country>USA</country></cntaddr><cntvoice>215-686-8287</cntvoice><cntfax>215-686-8143</cntfax><cntemail>brian.ivey@phila.gov</cntemail><hours>9 am to 5 pm</hours></cntinfo></distrib><resdesc>Downloadable Data.</resdesc><distliab>
The City of Philadelphia makes no warranty or representation, express or implied, with respect to the quality, content, accuracy, completeness, currency, freedom from computer virus, or non-infringement of proprietary rights, of any of the design, information, text, graphics, images, pages, interfaces, links, software, or other materials and items contained in this dataset.  All such items and materials are provided on an
"as is" basis, and you are fully and solely responsible for your use of them and for any results or consequences of your use.  They have been compiled from a variety of sources, including sources beyond the control of the City of Philadelphia and, and are subject to change without notice from the City of Philadelphia.  Commercial use is prohibited without the prior written permission of the City of Philadelphia.  In no event shall the City of Philadelphia or their agencies, officers, employees, agents, or representatives, be liable for any direct, indirect, special, punitive,
incidental, exemplary or consequential damages arising your accessing or using this data, or otherwise arising from the data or from anything contained in or displayed in this data.  Nothing contained in or displayed in this data constitutes or is intended to constitute legal advice by the City of Philadelphia or any of their agencies, officers, employees, agents or representatives. These terms and conditions and all disputes arising under these terms and conditions shall be governed, construed and decided in accordance with the laws of the Commonwealth of Pennsylvania. The City of Philadelphia reserves the right to revise and change these terms and conditions at anytime and without any notice.
</distliab><stdorder><digform><digtinfo><transize>7.123</transize></digtinfo></digform><fees>None, unless otherwise specified</fees><ordering>
NOTE: Use this template as a guide to construct your letter requesting City of Philadelphia GIS data.  The letter must be on your organization's letterhead, signed by an officer of the corporation/organization, and must include all information requested below.  Please pay close attention to items in &lt;bold and underlined&gt; and provide data requested in &lt;brackets&gt;.  You will be asked to resubmit your request if all of the requested information is not included.  In the event that the requestor is a contractor using the requested data as part of a contract with the City of Philadelphia, request shall reference the City department for which the work is being done. Please direct your request to:

City of Philadelphia - MOIS
GIS Services Group
1234 Market St., 15th Floor
Philadelphia, PA  19107
Attn:  Brian Ivey
****************************

&lt;XYZ COMPANY&gt; is requesting a portion of the City of Philadelphia's GIS database &lt;IDENTIFY COVERAGES OR DATA LAYERS REQUESTED&gt; for use in &lt;PROJECT DESCRIPTION&gt; for &lt;DEPARTMENT/AGENCY NAME&gt;.  The target area is bounded by &lt;PROJECT BOUNDARIES&gt;.

&lt;XYZ COMPANY&gt; confirms that it will abide by the following conditions for use of this data.  &lt;XYZ COMPANY&gt; will use this database solely in connection with the project described above.  For the purpose of any data displayed on a public web site, &lt;XYZ COMPANY&gt; will remove any attribution from the data that will possibly identify it as being the City of Philadelphia.  The database will be deleted from any electronic storage media in possession of XYZ COMPANY at the completion of the project and the CD on which it is delivered will be returned to the Mayor's Office of Information Services.  Printed maps or reports of any kind displaying data from this database will be presented only to the participating &lt;NEIGHBORHOODS, CITY AGENCIES, PROJECT COMMITTEES, OTHERWISE APPROPRIATE RECEPIENTS&gt; and only in connection with this project. Display materials generated from this database will not be used on any other project nor for demo or promotional use even if the audience is a City agency unless &lt;XYZ COMPANY&gt; has obtained a prior written agreement from the Mayor's Office of Information Services.

&lt;XYZ Company&gt;will not re-distribute the data in digital format to anyone for any purpose.

All persons associated with &lt;XYZ COMPANY&gt; with access to this database will be informed that it is the property of the City of Philadelphia and advised of the terms under which &lt;XYZ COMPANY&gt; has agreed to its use.

This database was specified to be built according to National Map Accuracy Standards for 1:2400 scale maps, but &lt;XYZ COMPANY&gt; acknowledges that the City makes no representation about the accuracy of any specific information &lt;XYZ  COMPANY&gt; has requested.  &lt;XYZ COMPANY&gt; will assume complete responsibility for any and all occurrences resulting from &lt;XYZ COMPANY'S&gt; use or display of this database.

&lt;Signature by Officer of the Corporation/Organization&gt;
</ordering></stdorder><custom>See Standard Order Process.</custom><techpreq>ArcView, ArcInfo, or ArcGIS</techpreq><availabl><timeinfo><sngdate><caldate>unknown</caldate><time>unknown</time></sngdate></timeinfo></availabl></distinfo><metainfo><metd Sync="TRUE">20130110</metd><metrd>20080107</metrd><metfrd>Quarterly: January, April, July and October</metfrd><metc><cntinfo><cntperp><cntper>U.S. Grant Ervin</cntper><cntorg>City of Philadelphia, Department of Streets</cntorg></cntperp><cntorgp><cntorg>REQUIRED: The organization responsible for the metadata information.</cntorg><cntper>REQUIRED: The person responsible for the metadata information.</cntper></cntorgp><cntpos>GIS Manager</cntpos><cntaddr><addrtype>mailing and physical address</addrtype><address>1401 JFK Blvd</address><city>Philadelphia</city><state>Pennsylvania</state><postal>19102</postal><country>USA</country></cntaddr><cntvoice>215-686-5080</cntvoice><cntfax>215-686-5182</cntfax><cntemail>grant.ervin@phila.gov</cntemail><hours>9 am to 5 pm</hours></cntinfo></metc><metstdn Sync="TRUE">FGDC Content Standards for Digital Geospatial Metadata</metstdn><metstdv Sync="TRUE">FGDC-STD-001-1998</metstdv><mettc Sync="TRUE">local time</mettc><metac>None</metac><metuc>None</metuc><metsi><metscs>No security considerations</metscs><metsc>Unclassified</metsc></metsi><metextns><onlink>http://www.esri.com/metadata/esriprof80.html</onlink><metprof>ESRI Metadata Profile</metprof></metextns><metextns><onlink>http://www.esri.com/metadata/esriprof80.html</onlink><metprof>ESRI Metadata Profile</metprof></metextns><metextns><onlink>http://www.esri.com/metadata/esriprof80.html</onlink><metprof>ESRI Metadata Profile</metprof></metextns><langmeta Sync="TRUE">en</langmeta></metainfo><Esri><CreaDate>20160218</CreaDate><CreaTime>09350700</CreaTime><SyncOnce>FALSE</SyncOnce><SyncDate>20160524</SyncDate><SyncTime>16255900</SyncTime><ModDate>20160524</ModDate><ModTime>16255900</ModTime><DataProperties><lineage><Process ToolSource="C:\Program Files\ArcGIS\ArcToolbox\Toolboxes\Data Management Tools.tbx\Append" Date="20101124" Time="083635" Name="" export="">Append E:\gis_work\data_maint\composite_cov\composite.mdb\composite E:\gis_data\DatabaseConnections\GEODB2.phila.gov.sde_editor.sde\GIS_STREETS.composite NO_TEST "F_NAME 'F_NAME' true true false 30 Text 0 0 ,First,#,E:\gis_work\data_maint\composite_cov\composite.mdb\composite,F_NAME,-1,-1;SEG_ID 'SEG_ID' true true false 4 Long 0 9 ,First,#,E:\gis_work\data_maint\composite_cov\composite.mdb\composite,SEG_ID,-1,-1;ST_CODE 'ST_CODE' true true false 4 Long 0 9 ,First,#,E:\gis_work\data_maint\composite_cov\composite.mdb\composite,ST_CODE,-1,-1;F_SOURCE 'F_SOURCE' true true false 1 Text 0 0 ,First,#,E:\gis_work\data_maint\composite_cov\composite.mdb\composite,F_SOURCE,-1,-1;BORDER 'BORDER' true true false 2 Short 0 4 ,First,#,E:\gis_work\data_maint\composite_cov\composite.mdb\composite,BORDER,-1,-1;LENGTH 'LENGTH' true true false 8 Double 8 38 ,First,#;SHAPE.LEN 'SHAPE.LEN' false false true 0 Double 0 0 ,First,#" # E:\gis_data\DatabaseConnections\GEODB2.phila.gov.sde_editor.sde\GIS_STREETS.composite</Process><Process ToolSource="C:\Program Files\ArcGIS\ArcToolbox\Toolboxes\Data Management Tools.tbx\Append" Date="20101124" Time="111703" Name="" export="">Append E:\gis_work\data_maint\composite_cov\composite.mdb\composite E:\gis_data\DatabaseConnections\GEODB2.phila.gov.sde_editor.sde\GIS_STREETS.composite NO_TEST "F_NAME 'F_NAME' true true false 30 Text 0 0 ,First,#,E:\gis_work\data_maint\composite_cov\composite.mdb\composite,F_NAME,-1,-1;SEG_ID 'SEG_ID' true true false 4 Long 0 9 ,First,#,E:\gis_work\data_maint\composite_cov\composite.mdb\composite,SEG_ID,-1,-1;ST_CODE 'ST_CODE' true true false 4 Long 0 9 ,First,#,E:\gis_work\data_maint\composite_cov\composite.mdb\composite,ST_CODE,-1,-1;F_SOURCE 'F_SOURCE' true true false 1 Text 0 0 ,First,#,E:\gis_work\data_maint\composite_cov\composite.mdb\composite,F_SOURCE,-1,-1;BORDER 'BORDER' true true false 2 Short 0 4 ,First,#,E:\gis_work\data_maint\composite_cov\composite.mdb\composite,BORDER,-1,-1;LENGTH 'LENGTH' true true false 8 Double 8 38 ,First,#;SHAPE.LEN 'SHAPE.LEN' false false true 0 Double 0 0 ,First,#" # E:\gis_data\DatabaseConnections\GEODB2.phila.gov.sde_editor.sde\GIS_STREETS.composite</Process><Process ToolSource="C:\Program Files\ArcGIS\ArcToolbox\Toolboxes\Data Management Tools.tbx\Append" Date="20110118" Time="113652" Name="" export="">Append E:\gis_work\data_maint\composite_cov\composite.mdb\composite E:\gis_data\DatabaseConnections\GEODB2.phila.gov.sde_editor.sde\GIS_STREETS.composite NO_TEST "F_NAME 'F_NAME' true true false 30 Text 0 0 ,First,#,E:\gis_work\data_maint\composite_cov\composite.mdb\composite,F_NAME,-1,-1;SEG_ID 'SEG_ID' true true false 4 Long 0 9 ,First,#,E:\gis_work\data_maint\composite_cov\composite.mdb\composite,SEG_ID,-1,-1;ST_CODE 'ST_CODE' true true false 4 Long 0 9 ,First,#,E:\gis_work\data_maint\composite_cov\composite.mdb\composite,ST_CODE,-1,-1;F_SOURCE 'F_SOURCE' true true false 1 Text 0 0 ,First,#,E:\gis_work\data_maint\composite_cov\composite.mdb\composite,F_SOURCE,-1,-1;BORDER 'BORDER' true true false 2 Short 0 4 ,First,#,E:\gis_work\data_maint\composite_cov\composite.mdb\composite,BORDER,-1,-1;LENGTH 'LENGTH' true true false 8 Double 8 38 ,First,#;SHAPE.LEN 'SHAPE.LEN' false false true 0 Double 0 0 ,First,#" # E:\gis_data\DatabaseConnections\GEODB2.phila.gov.sde_editor.sde\GIS_STREETS.composite</Process><Process ToolSource="C:\Program Files\ArcGIS\ArcToolbox\Toolboxes\Data Management Tools.tbx\Append" Date="20110314" Time="182447" Name="" export="">Append E:\gis_work\data_maint\composite_cov\composite.mdb\composite E:\gis_data\DatabaseConnections\GEODB2.phila.gov.sde_editor.sde\GIS_STREETS.composite NO_TEST "F_NAME 'F_NAME' true true false 30 Text 0 0 ,First,#,E:\gis_work\data_maint\composite_cov\composite.mdb\composite,F_NAME,-1,-1;SEG_ID 'SEG_ID' true true false 4 Long 0 9 ,First,#,E:\gis_work\data_maint\composite_cov\composite.mdb\composite,SEG_ID,-1,-1;ST_CODE 'ST_CODE' true true false 4 Long 0 9 ,First,#,E:\gis_work\data_maint\composite_cov\composite.mdb\composite,ST_CODE,-1,-1;F_SOURCE 'F_SOURCE' true true false 1 Text 0 0 ,First,#,E:\gis_work\data_maint\composite_cov\composite.mdb\composite,F_SOURCE,-1,-1;BORDER 'BORDER' true true false 2 Short 0 4 ,First,#,E:\gis_work\data_maint\composite_cov\composite.mdb\composite,BORDER,-1,-1;LENGTH 'LENGTH' true true false 8 Double 8 38 ,First,#;SHAPE.LEN 'SHAPE.LEN' false false true 0 Double 0 0 ,First,#" # E:\gis_data\DatabaseConnections\GEODB2.phila.gov.sde_editor.sde\GIS_STREETS.composite</Process><Process ToolSource="C:\Program Files\ArcGIS\ArcToolbox\Toolboxes\Data Management Tools.tbx\Append" Date="20110709" Time="192620" Name="" export="">Append E:\gis_work\data_maint\composite_cov\composite.mdb\composite E:\gis_data\DatabaseConnections\GEODB2.phila.gov.sde_editor.sde\GIS_STREETS.composite NO_TEST "F_NAME 'F_NAME' true true false 30 Text 0 0 ,First,#,E:\gis_work\data_maint\composite_cov\composite.mdb\composite,F_NAME,-1,-1;SEG_ID 'SEG_ID' true true false 4 Long 0 9 ,First,#,E:\gis_work\data_maint\composite_cov\composite.mdb\composite,SEG_ID,-1,-1;ST_CODE 'ST_CODE' true true false 4 Long 0 9 ,First,#,E:\gis_work\data_maint\composite_cov\composite.mdb\composite,ST_CODE,-1,-1;F_SOURCE 'F_SOURCE' true true false 1 Text 0 0 ,First,#,E:\gis_work\data_maint\composite_cov\composite.mdb\composite,F_SOURCE,-1,-1;BORDER 'BORDER' true true false 2 Short 0 4 ,First,#,E:\gis_work\data_maint\composite_cov\composite.mdb\composite,BORDER,-1,-1;LENGTH 'LENGTH' true true false 8 Double 8 38 ,First,#;SHAPE.LEN 'SHAPE.LEN' false false true 0 Double 0 0 ,First,#" # E:\gis_data\DatabaseConnections\GEODB2.phila.gov.sde_editor.sde\GIS_STREETS.composite</Process><Process ToolSource="C:\Program Files\ArcGIS\ArcToolbox\Toolboxes\Data Management Tools.tbx\Append" Date="20110905" Time="003004" Name="" export="">Append E:\gis_work\data_maint\composite_cov\composite.mdb\composite E:\gis_data\DatabaseConnections\GEODB2.phila.gov.sde_editor.sde\GIS_STREETS.composite NO_TEST "F_NAME 'F_NAME' true true false 30 Text 0 0 ,First,#,E:\gis_work\data_maint\composite_cov\composite.mdb\composite,F_NAME,-1,-1;SEG_ID 'SEG_ID' true true false 4 Long 0 9 ,First,#,E:\gis_work\data_maint\composite_cov\composite.mdb\composite,SEG_ID,-1,-1;ST_CODE 'ST_CODE' true true false 4 Long 0 9 ,First,#,E:\gis_work\data_maint\composite_cov\composite.mdb\composite,ST_CODE,-1,-1;F_SOURCE 'F_SOURCE' true true false 1 Text 0 0 ,First,#,E:\gis_work\data_maint\composite_cov\composite.mdb\composite,F_SOURCE,-1,-1;BORDER 'BORDER' true true false 2 Short 0 4 ,First,#,E:\gis_work\data_maint\composite_cov\composite.mdb\composite,BORDER,-1,-1;LENGTH 'LENGTH' true true false 8 Double 8 38 ,First,#;SHAPE.LEN 'SHAPE.LEN' false false true 0 Double 0 0 ,First,#" # E:\gis_data\DatabaseConnections\GEODB2.phila.gov.sde_editor.sde\GIS_STREETS.composite</Process><Process ToolSource="C:\Program Files\ArcGIS\ArcToolbox\Toolboxes\Data Management Tools.tbx\Append" Date="20111107" Time="115703" Name="" export="">Append E:\gis_work\data_maint\composite_cov\composite.mdb\composite E:\gis_data\DatabaseConnections\GEODB2.phila.gov.sde_editor.sde\GIS_STREETS.composite NO_TEST "F_NAME 'F_NAME' true true false 30 Text 0 0 ,First,#,E:\gis_work\data_maint\composite_cov\composite.mdb\composite,F_NAME,-1,-1;SEG_ID 'SEG_ID' true true false 4 Long 0 9 ,First,#,E:\gis_work\data_maint\composite_cov\composite.mdb\composite,SEG_ID,-1,-1;ST_CODE 'ST_CODE' true true false 4 Long 0 9 ,First,#,E:\gis_work\data_maint\composite_cov\composite.mdb\composite,ST_CODE,-1,-1;F_SOURCE 'F_SOURCE' true true false 1 Text 0 0 ,First,#,E:\gis_work\data_maint\composite_cov\composite.mdb\composite,F_SOURCE,-1,-1;BORDER 'BORDER' true true false 2 Short 0 4 ,First,#,E:\gis_work\data_maint\composite_cov\composite.mdb\composite,BORDER,-1,-1;LENGTH 'LENGTH' true true false 8 Double 8 38 ,First,#;SHAPE.LEN 'SHAPE.LEN' false false true 0 Double 0 0 ,First,#" # E:\gis_data\DatabaseConnections\GEODB2.phila.gov.sde_editor.sde\GIS_STREETS.composite</Process><Process ToolSource="C:\Program Files\ArcGIS\ArcToolbox\Toolboxes\Data Management Tools.tbx\Append" Date="20120112" Time="101801" Name="" export="">Append E:\gis_work\data_maint\composite_cov\composite.mdb\composite E:\gis_data\DatabaseConnections\GEODB2.phila.gov.sde_editor.sde\GIS_STREETS.composite NO_TEST "F_NAME 'F_NAME' true true false 30 Text 0 0 ,First,#,E:\gis_work\data_maint\composite_cov\composite.mdb\composite,F_NAME,-1,-1;SEG_ID 'SEG_ID' true true false 4 Long 0 9 ,First,#,E:\gis_work\data_maint\composite_cov\composite.mdb\composite,SEG_ID,-1,-1;ST_CODE 'ST_CODE' true true false 4 Long 0 9 ,First,#,E:\gis_work\data_maint\composite_cov\composite.mdb\composite,ST_CODE,-1,-1;F_SOURCE 'F_SOURCE' true true false 1 Text 0 0 ,First,#,E:\gis_work\data_maint\composite_cov\composite.mdb\composite,F_SOURCE,-1,-1;BORDER 'BORDER' true true false 2 Short 0 4 ,First,#,E:\gis_work\data_maint\composite_cov\composite.mdb\composite,BORDER,-1,-1;LENGTH 'LENGTH' true true false 8 Double 8 38 ,First,#;SHAPE.LEN 'SHAPE.LEN' false false true 0 Double 0 0 ,First,#" # E:\gis_data\DatabaseConnections\GEODB2.phila.gov.sde_editor.sde\GIS_STREETS.composite</Process><Process ToolSource="C:\Program Files\ArcGIS\ArcToolbox\Toolboxes\Data Management Tools.tbx\Append" Date="20120321" Time="145314" Name="" export="">Append E:\gis_work\data_maint\composite_cov\composite.mdb\composite E:\gis_data\DatabaseConnections\GEODB2.phila.gov.sde_editor.sde\GIS_STREETS.composite NO_TEST "F_NAME 'F_NAME' true true false 30 Text 0 0 ,First,#,E:\gis_work\data_maint\composite_cov\composite.mdb\composite,F_NAME,-1,-1;SEG_ID 'SEG_ID' true true false 4 Long 0 9 ,First,#,E:\gis_work\data_maint\composite_cov\composite.mdb\composite,SEG_ID,-1,-1;ST_CODE 'ST_CODE' true true false 4 Long 0 9 ,First,#,E:\gis_work\data_maint\composite_cov\composite.mdb\composite,ST_CODE,-1,-1;F_SOURCE 'F_SOURCE' true true false 1 Text 0 0 ,First,#,E:\gis_work\data_maint\composite_cov\composite.mdb\composite,F_SOURCE,-1,-1;BORDER 'BORDER' true true false 2 Short 0 4 ,First,#,E:\gis_work\data_maint\composite_cov\composite.mdb\composite,BORDER,-1,-1;LENGTH 'LENGTH' true true false 8 Double 8 38 ,First,#;SHAPE.LEN 'SHAPE.LEN' false false true 0 Double 0 0 ,First,#" # E:\gis_data\DatabaseConnections\GEODB2.phila.gov.sde_editor.sde\GIS_STREETS.composite</Process><Process ToolSource="C:\Program Files\ArcGIS\ArcToolbox\Toolboxes\Data Management Tools.tbx\Append" Date="20120508" Time="113712" Name="" export="">Append E:\gis_work\data_maint\composite_cov\composite.mdb\composite E:\gis_data\DatabaseConnections\GEODB2.phila.gov.sde_editor.sde\GIS_STREETS.composite NO_TEST "F_NAME 'F_NAME' true true false 30 Text 0 0 ,First,#,E:\gis_work\data_maint\composite_cov\composite.mdb\composite,F_NAME,-1,-1;SEG_ID 'SEG_ID' true true false 4 Long 0 9 ,First,#,E:\gis_work\data_maint\composite_cov\composite.mdb\composite,SEG_ID,-1,-1;ST_CODE 'ST_CODE' true true false 4 Long 0 9 ,First,#,E:\gis_work\data_maint\composite_cov\composite.mdb\composite,ST_CODE,-1,-1;F_SOURCE 'F_SOURCE' true true false 1 Text 0 0 ,First,#,E:\gis_work\data_maint\composite_cov\composite.mdb\composite,F_SOURCE,-1,-1;BORDER 'BORDER' true true false 2 Short 0 4 ,First,#,E:\gis_work\data_maint\composite_cov\composite.mdb\composite,BORDER,-1,-1;LENGTH 'LENGTH' true true false 8 Double 8 38 ,First,#;SHAPE.LEN 'SHAPE.LEN' false false true 0 Double 0 0 ,First,#" # E:\gis_data\DatabaseConnections\GEODB2.phila.gov.sde_editor.sde\GIS_STREETS.composite</Process><Process ToolSource="C:\Program Files\ArcGIS\ArcToolbox\Toolboxes\Data Management Tools.tbx\Append" Date="20120716" Time="111224" Name="" export="">Append E:\gis_work\data_maint\composite_cov\composite.mdb\composite E:\gis_data\DatabaseConnections\GEODB2.phila.gov.sde_editor.sde\GIS_STREETS.composite NO_TEST "F_NAME 'F_NAME' true true false 30 Text 0 0 ,First,#,E:\gis_work\data_maint\composite_cov\composite.mdb\composite,F_NAME,-1,-1;SEG_ID 'SEG_ID' true true false 4 Long 0 9 ,First,#,E:\gis_work\data_maint\composite_cov\composite.mdb\composite,SEG_ID,-1,-1;ST_CODE 'ST_CODE' true true false 4 Long 0 9 ,First,#,E:\gis_work\data_maint\composite_cov\composite.mdb\composite,ST_CODE,-1,-1;F_SOURCE 'F_SOURCE' true true false 1 Text 0 0 ,First,#,E:\gis_work\data_maint\composite_cov\composite.mdb\composite,F_SOURCE,-1,-1;BORDER 'BORDER' true true false 2 Short 0 4 ,First,#,E:\gis_work\data_maint\composite_cov\composite.mdb\composite,BORDER,-1,-1;LENGTH 'LENGTH' true true false 8 Double 8 38 ,First,#;SHAPE.LEN 'SHAPE.LEN' false false true 0 Double 0 0 ,First,#" # E:\gis_data\DatabaseConnections\GEODB2.phila.gov.sde_editor.sde\GIS_STREETS.composite</Process><Process ToolSource="C:\Program Files\ArcGIS\ArcToolbox\Toolboxes\Data Management Tools.tbx\Append" Date="20120922" Time="093913" Name="" export="">Append E:\gis_work\data_maint\composite_cov\composite.mdb\composite E:\gis_data\DatabaseConnections\GEODB2.phila.gov.sde_editor.sde\GIS_STREETS.composite NO_TEST "F_NAME 'F_NAME' true true false 30 Text 0 0 ,First,#,E:\gis_work\data_maint\composite_cov\composite.mdb\composite,F_NAME,-1,-1;SEG_ID 'SEG_ID' true true false 4 Long 0 9 ,First,#,E:\gis_work\data_maint\composite_cov\composite.mdb\composite,SEG_ID,-1,-1;ST_CODE 'ST_CODE' true true false 4 Long 0 9 ,First,#,E:\gis_work\data_maint\composite_cov\composite.mdb\composite,ST_CODE,-1,-1;F_SOURCE 'F_SOURCE' true true false 1 Text 0 0 ,First,#,E:\gis_work\data_maint\composite_cov\composite.mdb\composite,F_SOURCE,-1,-1;BORDER 'BORDER' true true false 2 Short 0 4 ,First,#,E:\gis_work\data_maint\composite_cov\composite.mdb\composite,BORDER,-1,-1;LENGTH 'LENGTH' true true false 8 Double 8 38 ,First,#;SHAPE.LEN 'SHAPE.LEN' false false true 0 Double 0 0 ,First,#" # E:\gis_data\DatabaseConnections\GEODB2.phila.gov.sde_editor.sde\GIS_STREETS.composite</Process><Process ToolSource="C:\Program Files\ArcGIS\ArcToolbox\Toolboxes\Data Management Tools.tbx\Append" Date="20121210" Time="011021" Name="" export="">Append E:\gis_work\data_maint\composite_cov\composite.mdb\composite E:\gis_data\DatabaseConnections\GEODB2.phila.gov.sde_editor.sde\GIS_STREETS.composite NO_TEST "F_NAME 'F_NAME' true true false 30 Text 0 0 ,First,#,E:\gis_work\data_maint\composite_cov\composite.mdb\composite,F_NAME,-1,-1;SEG_ID 'SEG_ID' true true false 4 Long 0 9 ,First,#,E:\gis_work\data_maint\composite_cov\composite.mdb\composite,SEG_ID,-1,-1;ST_CODE 'ST_CODE' true true false 4 Long 0 9 ,First,#,E:\gis_work\data_maint\composite_cov\composite.mdb\composite,ST_CODE,-1,-1;F_SOURCE 'F_SOURCE' true true false 1 Text 0 0 ,First,#,E:\gis_work\data_maint\composite_cov\composite.mdb\composite,F_SOURCE,-1,-1;BORDER 'BORDER' true true false 2 Short 0 4 ,First,#,E:\gis_work\data_maint\composite_cov\composite.mdb\composite,BORDER,-1,-1;LENGTH 'LENGTH' true true false 8 Double 8 38 ,First,#;SHAPE.LEN 'SHAPE.LEN' false false true 0 Double 0 0 ,First,#" # E:\gis_data\DatabaseConnections\GEODB2.phila.gov.sde_editor.sde\GIS_STREETS.composite</Process><Process ToolSource="C:\Program Files\ArcGIS\ArcToolbox\Toolboxes\Data Management Tools.tbx\Append" Date="20130210" Time="090912" Name="" export="">Append E:\gis_work\data_maint\composite_cov\composite.mdb\composite E:\gis_data\DatabaseConnections\GEODB2.phila.gov.sde_editor.sde\GIS_STREETS.composite NO_TEST "F_NAME 'F_NAME' true true false 30 Text 0 0 ,First,#,E:\gis_work\data_maint\composite_cov\composite.mdb\composite,F_NAME,-1,-1;SEG_ID 'SEG_ID' true true false 4 Long 0 9 ,First,#,E:\gis_work\data_maint\composite_cov\composite.mdb\composite,SEG_ID,-1,-1;ST_CODE 'ST_CODE' true true false 4 Long 0 9 ,First,#,E:\gis_work\data_maint\composite_cov\composite.mdb\composite,ST_CODE,-1,-1;F_SOURCE 'F_SOURCE' true true false 1 Text 0 0 ,First,#,E:\gis_work\data_maint\composite_cov\composite.mdb\composite,F_SOURCE,-1,-1;BORDER 'BORDER' true true false 2 Short 0 4 ,First,#,E:\gis_work\data_maint\composite_cov\composite.mdb\composite,BORDER,-1,-1;LENGTH 'LENGTH' true true false 8 Double 8 38 ,First,#;SHAPE.LEN 'SHAPE.LEN' false false true 0 Double 0 0 ,First,#" # E:\gis_data\DatabaseConnections\GEODB2.phila.gov.sde_editor.sde\GIS_STREETS.composite</Process><Process ToolSource="C:\Program Files\ArcGIS\ArcToolbox\Toolboxes\Data Management Tools.tbx\Append" Date="20130413" Time="121235" Name="" export="">Append E:\gis_work\data_maint\composite_cov\composite.mdb\composite E:\gis_data\DatabaseConnections\GEODB2.phila.gov.sde_editor.sde\GIS_STREETS.composite NO_TEST "F_NAME 'F_NAME' true true false 30 Text 0 0 ,First,#,E:\gis_work\data_maint\composite_cov\composite.mdb\composite,F_NAME,-1,-1;SEG_ID 'SEG_ID' true true false 4 Long 0 9 ,First,#,E:\gis_work\data_maint\composite_cov\composite.mdb\composite,SEG_ID,-1,-1;ST_CODE 'ST_CODE' true true false 4 Long 0 9 ,First,#,E:\gis_work\data_maint\composite_cov\composite.mdb\composite,ST_CODE,-1,-1;F_SOURCE 'F_SOURCE' true true false 1 Text 0 0 ,First,#,E:\gis_work\data_maint\composite_cov\composite.mdb\composite,F_SOURCE,-1,-1;BORDER 'BORDER' true true false 2 Short 0 4 ,First,#,E:\gis_work\data_maint\composite_cov\composite.mdb\composite,BORDER,-1,-1;LENGTH 'LENGTH' true true false 8 Double 8 38 ,First,#;SHAPE.LEN 'SHAPE.LEN' false false true 0 Double 0 0 ,First,#" # E:\gis_data\DatabaseConnections\GEODB2.phila.gov.sde_editor.sde\GIS_STREETS.composite</Process><Process ToolSource="C:\Program Files\ArcGIS\ArcToolbox\Toolboxes\Data Management Tools.tbx\Append" Date="20130610" Time="120427" Name="" export="">Append E:\gis_work\data_maint\composite_cov\composite.mdb\composite E:\gis_data\DatabaseConnections\GEODB2.phila.gov.sde_editor.sde\GIS_STREETS.composite NO_TEST "F_NAME 'F_NAME' true true false 30 Text 0 0 ,First,#,E:\gis_work\data_maint\composite_cov\composite.mdb\composite,F_NAME,-1,-1;SEG_ID 'SEG_ID' true true false 4 Long 0 9 ,First,#,E:\gis_work\data_maint\composite_cov\composite.mdb\composite,SEG_ID,-1,-1;ST_CODE 'ST_CODE' true true false 4 Long 0 9 ,First,#,E:\gis_work\data_maint\composite_cov\composite.mdb\composite,ST_CODE,-1,-1;F_SOURCE 'F_SOURCE' true true false 1 Text 0 0 ,First,#,E:\gis_work\data_maint\composite_cov\composite.mdb\composite,F_SOURCE,-1,-1;BORDER 'BORDER' true true false 2 Short 0 4 ,First,#,E:\gis_work\data_maint\composite_cov\composite.mdb\composite,BORDER,-1,-1;LENGTH 'LENGTH' true true false 8 Double 8 38 ,First,#;SHAPE.LEN 'SHAPE.LEN' false false true 0 Double 0 0 ,First,#" # E:\gis_data\DatabaseConnections\GEODB2.phila.gov.sde_editor.sde\GIS_STREETS.composite</Process><Process ToolSource="C:\Program Files\ArcGIS\ArcToolbox\Toolboxes\Data Management Tools.tbx\Append" Date="20130616" Time="215040" Name="" export="">Append E:\gis_work\data_maint\composite_cov\composite.mdb\composite E:\gis_data\DatabaseConnections\GEODB2.phila.gov.sde_editor.sde\GIS_STREETS.composite NO_TEST "F_NAME 'F_NAME' true true false 30 Text 0 0 ,First,#,E:\gis_work\data_maint\composite_cov\composite.mdb\composite,F_NAME,-1,-1;SEG_ID 'SEG_ID' true true false 4 Long 0 9 ,First,#,E:\gis_work\data_maint\composite_cov\composite.mdb\composite,SEG_ID,-1,-1;ST_CODE 'ST_CODE' true true false 4 Long 0 9 ,First,#,E:\gis_work\data_maint\composite_cov\composite.mdb\composite,ST_CODE,-1,-1;F_SOURCE 'F_SOURCE' true true false 1 Text 0 0 ,First,#,E:\gis_work\data_maint\composite_cov\composite.mdb\composite,F_SOURCE,-1,-1;BORDER 'BORDER' true true false 2 Short 0 4 ,First,#,E:\gis_work\data_maint\composite_cov\composite.mdb\composite,BORDER,-1,-1;LENGTH 'LENGTH' true true false 8 Double 8 38 ,First,#;SHAPE.LEN 'SHAPE.LEN' false false true 0 Double 0 0 ,First,#" # E:\gis_data\DatabaseConnections\GEODB2.phila.gov.sde_editor.sde\GIS_STREETS.composite</Process><Process ToolSource="C:\Program Files\ArcGIS\ArcToolbox\Toolboxes\Data Management Tools.tbx\Append" Date="20130811" Time="122528" Name="" export="">Append E:\gis_work\data_maint\composite_cov\composite.mdb\composite E:\gis_data\DatabaseConnections\GEODB2.phila.gov.sde_editor.sde\GIS_STREETS.composite NO_TEST "F_NAME 'F_NAME' true true false 30 Text 0 0 ,First,#,E:\gis_work\data_maint\composite_cov\composite.mdb\composite,F_NAME,-1,-1;SEG_ID 'SEG_ID' true true false 4 Long 0 9 ,First,#,E:\gis_work\data_maint\composite_cov\composite.mdb\composite,SEG_ID,-1,-1;ST_CODE 'ST_CODE' true true false 4 Long 0 9 ,First,#,E:\gis_work\data_maint\composite_cov\composite.mdb\composite,ST_CODE,-1,-1;F_SOURCE 'F_SOURCE' true true false 1 Text 0 0 ,First,#,E:\gis_work\data_maint\composite_cov\composite.mdb\composite,F_SOURCE,-1,-1;BORDER 'BORDER' true true false 2 Short 0 4 ,First,#,E:\gis_work\data_maint\composite_cov\composite.mdb\composite,BORDER,-1,-1;LENGTH 'LENGTH' true true false 8 Double 8 38 ,First,#;SHAPE.LEN 'SHAPE.LEN' false false true 0 Double 0 0 ,First,#" # E:\gis_data\DatabaseConnections\GEODB2.phila.gov.sde_editor.sde\GIS_STREETS.composite</Process><Process ToolSource="C:\Program Files\ArcGIS\ArcToolbox\Toolboxes\Data Management Tools.tbx\Append" Date="20131006" Time="135407" Name="" export="">Append E:\gis_work\data_maint\composite_cov\composite.mdb\composite E:\gis_data\DatabaseConnections\GEODB2.phila.gov.sde_editor.sde\GIS_STREETS.composite NO_TEST "F_NAME 'F_NAME' true true false 30 Text 0 0 ,First,#,E:\gis_work\data_maint\composite_cov\composite.mdb\composite,F_NAME,-1,-1;SEG_ID 'SEG_ID' true true false 4 Long 0 9 ,First,#,E:\gis_work\data_maint\composite_cov\composite.mdb\composite,SEG_ID,-1,-1;ST_CODE 'ST_CODE' true true false 4 Long 0 9 ,First,#,E:\gis_work\data_maint\composite_cov\composite.mdb\composite,ST_CODE,-1,-1;F_SOURCE 'F_SOURCE' true true false 1 Text 0 0 ,First,#,E:\gis_work\data_maint\composite_cov\composite.mdb\composite,F_SOURCE,-1,-1;BORDER 'BORDER' true true false 2 Short 0 4 ,First,#,E:\gis_work\data_maint\composite_cov\composite.mdb\composite,BORDER,-1,-1;LENGTH 'LENGTH' true true false 8 Double 8 38 ,First,#;SHAPE.LEN 'SHAPE.LEN' false false true 0 Double 0 0 ,First,#" # E:\gis_data\DatabaseConnections\GEODB2.phila.gov.sde_editor.sde\GIS_STREETS.composite</Process><Process ToolSource="C:\Program Files\ArcGIS\ArcToolbox\Toolboxes\Data Management Tools.tbx\Append" Date="20131223" Time="164818" Name="" export="">Append E:\gis_work\data_maint\composite_cov\composite.mdb\composite E:\gis_data\DatabaseConnections\GEODB2.phila.gov.sde_editor.sde\GIS_STREETS.composite NO_TEST "F_NAME 'F_NAME' true true false 30 Text 0 0 ,First,#,E:\gis_work\data_maint\composite_cov\composite.mdb\composite,F_NAME,-1,-1;SEG_ID 'SEG_ID' true true false 4 Long 0 9 ,First,#,E:\gis_work\data_maint\composite_cov\composite.mdb\composite,SEG_ID,-1,-1;ST_CODE 'ST_CODE' true true false 4 Long 0 9 ,First,#,E:\gis_work\data_maint\composite_cov\composite.mdb\composite,ST_CODE,-1,-1;F_SOURCE 'F_SOURCE' true true false 1 Text 0 0 ,First,#,E:\gis_work\data_maint\composite_cov\composite.mdb\composite,F_SOURCE,-1,-1;BORDER 'BORDER' true true false 2 Short 0 4 ,First,#,E:\gis_work\data_maint\composite_cov\composite.mdb\composite,BORDER,-1,-1;LENGTH 'LENGTH' true true false 8 Double 8 38 ,First,#;SHAPE.LEN 'SHAPE.LEN' false false true 0 Double 0 0 ,First,#" # E:\gis_data\DatabaseConnections\GEODB2.phila.gov.sde_editor.sde\GIS_STREETS.composite</Process><Process ToolSource="C:\Program Files\ArcGIS\ArcToolbox\Toolboxes\Data Management Tools.tbx\Append" Date="20140209" Time="115014" Name="" export="">Append E:\gis_work\data_maint\composite_cov\composite.mdb\composite E:\gis_data\DatabaseConnections\GEODB2.phila.gov.sde_editor.sde\GIS_STREETS.composite NO_TEST "F_NAME 'F_NAME' true true false 30 Text 0 0 ,First,#,E:\gis_work\data_maint\composite_cov\composite.mdb\composite,F_NAME,-1,-1;SEG_ID 'SEG_ID' true true false 4 Long 0 9 ,First,#,E:\gis_work\data_maint\composite_cov\composite.mdb\composite,SEG_ID,-1,-1;ST_CODE 'ST_CODE' true true false 4 Long 0 9 ,First,#,E:\gis_work\data_maint\composite_cov\composite.mdb\composite,ST_CODE,-1,-1;F_SOURCE 'F_SOURCE' true true false 1 Text 0 0 ,First,#,E:\gis_work\data_maint\composite_cov\composite.mdb\composite,F_SOURCE,-1,-1;BORDER 'BORDER' true true false 2 Short 0 4 ,First,#,E:\gis_work\data_maint\composite_cov\composite.mdb\composite,BORDER,-1,-1;LENGTH 'LENGTH' true true false 8 Double 8 38 ,First,#;SHAPE.LEN 'SHAPE.LEN' false false true 0 Double 0 0 ,First,#" # E:\gis_data\DatabaseConnections\GEODB2.phila.gov.sde_editor.sde\GIS_STREETS.composite</Process><Process ToolSource="C:\Program Files\ArcGIS\ArcToolbox\Toolboxes\Data Management Tools.tbx\Append" Date="20140405" Time="102748" Name="" export="">Append E:\gis_work\data_maint\composite_cov\composite.mdb\composite E:\gis_data\DatabaseConnections\GEODB2.phila.gov.sde_editor.sde\GIS_STREETS.composite NO_TEST "F_NAME 'F_NAME' true true false 30 Text 0 0 ,First,#,E:\gis_work\data_maint\composite_cov\composite.mdb\composite,F_NAME,-1,-1;SEG_ID 'SEG_ID' true true false 4 Long 0 9 ,First,#,E:\gis_work\data_maint\composite_cov\composite.mdb\composite,SEG_ID,-1,-1;ST_CODE 'ST_CODE' true true false 4 Long 0 9 ,First,#,E:\gis_work\data_maint\composite_cov\composite.mdb\composite,ST_CODE,-1,-1;F_SOURCE 'F_SOURCE' true true false 1 Text 0 0 ,First,#,E:\gis_work\data_maint\composite_cov\composite.mdb\composite,F_SOURCE,-1,-1;BORDER 'BORDER' true true false 2 Short 0 4 ,First,#,E:\gis_work\data_maint\composite_cov\composite.mdb\composite,BORDER,-1,-1;LENGTH 'LENGTH' true true false 8 Double 8 38 ,First,#;SHAPE.LEN 'SHAPE.LEN' false false true 0 Double 0 0 ,First,#" # E:\gis_data\DatabaseConnections\GEODB2.phila.gov.sde_editor.sde\GIS_STREETS.composite</Process><Process ToolSource="c:\program files (x86)\arcgis\desktop10.2\ArcToolbox\Toolboxes\Data Management Tools.tbx\TruncateTable" Date="20140516" Time="092450" Name="" export="">TruncateTable e:\gis_data\DatabaseConnections\GEODB2.oracle.directconnect_Poweruser.sde\GIS_STREETS.composite</Process><Process ToolSource="c:\program files (x86)\arcgis\desktop10.2\ArcToolbox\Toolboxes\Data Management Tools.tbx\Append" Date="20140516" Time="092550" Name="" export="">Append \\stshuron.stsdomain.phila.gov\data\gis_work\data_maint\composite_cov\composite.mdb\composite e:\gis_data\DatabaseConnections\GEODB2.oracle.directconnect_Poweruser.sde\GIS_STREETS.composite NO_TEST "F_NAME "F_NAME" true true false 30 Text 0 0 ,First,#,\\stshuron.stsdomain.phila.gov\data\gis_work\data_maint\composite_cov\composite.mdb\composite,F_NAME,-1,-1;SEG_ID "SEG_ID" true true false 4 Long 0 9 ,First,#,\\stshuron.stsdomain.phila.gov\data\gis_work\data_maint\composite_cov\composite.mdb\composite,SEG_ID,-1,-1;ST_CODE "ST_CODE" true true false 4 Long 0 9 ,First,#,\\stshuron.stsdomain.phila.gov\data\gis_work\data_maint\composite_cov\composite.mdb\composite,ST_CODE,-1,-1;F_SOURCE "F_SOURCE" true true false 1 Text 0 0 ,First,#,\\stshuron.stsdomain.phila.gov\data\gis_work\data_maint\composite_cov\composite.mdb\composite,F_SOURCE,-1,-1;BORDER "BORDER" true true false 2 Short 0 4 ,First,#,\\stshuron.stsdomain.phila.gov\data\gis_work\data_maint\composite_cov\composite.mdb\composite,BORDER,-1,-1;LENGTH "LENGTH" true true false 8 Double 8 38 ,First,#;SHAPE.LEN "SHAPE.LEN" false false true 0 Double 0 0 ,First,#" #</Process><Process ToolSource="c:\program files (x86)\arcgis\desktop10.2\ArcToolbox\Toolboxes\Data Management Tools.tbx\TruncateTable" Date="20140516" Time="092931" Name="" export="">TruncateTable e:\gis_data\DatabaseConnections\GEODB2.oracle.directconnect_Poweruser.sde\GIS_STREETS.composite</Process><Process ToolSource="c:\program files (x86)\arcgis\desktop10.2\ArcToolbox\Toolboxes\Data Management Tools.tbx\Append" Date="20140516" Time="093030" Name="" export="">Append \\stshuron.stsdomain.phila.gov\data\gis_work\data_maint\composite_cov\composite.mdb\composite e:\gis_data\DatabaseConnections\GEODB2.oracle.directconnect_Poweruser.sde\GIS_STREETS.composite NO_TEST "F_NAME "F_NAME" true true false 30 Text 0 0 ,First,#,\\stshuron.stsdomain.phila.gov\data\gis_work\data_maint\composite_cov\composite.mdb\composite,F_NAME,-1,-1;SEG_ID "SEG_ID" true true false 4 Long 0 9 ,First,#,\\stshuron.stsdomain.phila.gov\data\gis_work\data_maint\composite_cov\composite.mdb\composite,SEG_ID,-1,-1;ST_CODE "ST_CODE" true true false 4 Long 0 9 ,First,#,\\stshuron.stsdomain.phila.gov\data\gis_work\data_maint\composite_cov\composite.mdb\composite,ST_CODE,-1,-1;F_SOURCE "F_SOURCE" true true false 1 Text 0 0 ,First,#,\\stshuron.stsdomain.phila.gov\data\gis_work\data_maint\composite_cov\composite.mdb\composite,F_SOURCE,-1,-1;BORDER "BORDER" true true false 2 Short 0 4 ,First,#,\\stshuron.stsdomain.phila.gov\data\gis_work\data_maint\composite_cov\composite.mdb\composite,BORDER,-1,-1;LENGTH "LENGTH" true true false 8 Double 8 38 ,First,#;SHAPE.LEN "SHAPE.LEN" false false true 0 Double 0 0 ,First,#" #</Process><Process ToolSource="c:\program files (x86)\arcgis\desktop10.2\ArcToolbox\Toolboxes\Data Management Tools.tbx\TruncateTable" Date="20140529" Time="123834" Name="" export="">TruncateTable e:\gis_data\DatabaseConnections\GEODB2.oracle.directconnect_Poweruser.sde\GIS_STREETS.composite</Process><Process ToolSource="c:\program files (x86)\arcgis\desktop10.2\ArcToolbox\Toolboxes\Data Management Tools.tbx\Append" Date="20140529" Time="123942" Name="" export="">Append \\stshuron.stsdomain.phila.gov\e$\gis_work\data_maint\composite_cov\composite.mdb\composite e:\gis_data\DatabaseConnections\GEODB2.oracle.directconnect_Poweruser.sde\GIS_STREETS.composite NO_TEST "F_NAME "F_NAME" true true false 30 Text 0 0 ,First,#,\\stshuron.stsdomain.phila.gov\e$\gis_work\data_maint\composite_cov\composite.mdb\composite,F_NAME,-1,-1;SEG_ID "SEG_ID" true true false 4 Long 0 9 ,First,#,\\stshuron.stsdomain.phila.gov\e$\gis_work\data_maint\composite_cov\composite.mdb\composite,SEG_ID,-1,-1;ST_CODE "ST_CODE" true true false 4 Long 0 9 ,First,#,\\stshuron.stsdomain.phila.gov\e$\gis_work\data_maint\composite_cov\composite.mdb\composite,ST_CODE,-1,-1;F_SOURCE "F_SOURCE" true true false 1 Text 0 0 ,First,#,\\stshuron.stsdomain.phila.gov\e$\gis_work\data_maint\composite_cov\composite.mdb\composite,F_SOURCE,-1,-1;BORDER "BORDER" true true false 2 Short 0 4 ,First,#,\\stshuron.stsdomain.phila.gov\e$\gis_work\data_maint\composite_cov\composite.mdb\composite,BORDER,-1,-1;LENGTH "LENGTH" true true false 8 Double 8 38 ,First,#;SHAPE.LEN "SHAPE.LEN" false false true 0 Double 0 0 ,First,#" #</Process><Process ToolSource="c:\program files (x86)\arcgis\desktop10.2\ArcToolbox\Toolboxes\Data Management Tools.tbx\TruncateTable" Date="20140602" Time="141955" Name="" export="">TruncateTable e:\gis_data\DatabaseConnections\GEODB2.oracle.directconnect_Poweruser.sde\GIS_STREETS.composite</Process><Process ToolSource="c:\program files (x86)\arcgis\desktop10.2\ArcToolbox\Toolboxes\Data Management Tools.tbx\Append" Date="20140602" Time="142054" Name="" export="">Append \\stshuron.stsdomain.phila.gov\e$\gis_work\data_maint\composite_cov\composite.mdb\composite e:\gis_data\DatabaseConnections\GEODB2.oracle.directconnect_Poweruser.sde\GIS_STREETS.composite NO_TEST "F_NAME "F_NAME" true true false 30 Text 0 0 ,First,#,\\stshuron.stsdomain.phila.gov\e$\gis_work\data_maint\composite_cov\composite.mdb\composite,F_NAME,-1,-1;SEG_ID "SEG_ID" true true false 4 Long 0 9 ,First,#,\\stshuron.stsdomain.phila.gov\e$\gis_work\data_maint\composite_cov\composite.mdb\composite,SEG_ID,-1,-1;ST_CODE "ST_CODE" true true false 4 Long 0 9 ,First,#,\\stshuron.stsdomain.phila.gov\e$\gis_work\data_maint\composite_cov\composite.mdb\composite,ST_CODE,-1,-1;F_SOURCE "F_SOURCE" true true false 1 Text 0 0 ,First,#,\\stshuron.stsdomain.phila.gov\e$\gis_work\data_maint\composite_cov\composite.mdb\composite,F_SOURCE,-1,-1;BORDER "BORDER" true true false 2 Short 0 4 ,First,#,\\stshuron.stsdomain.phila.gov\e$\gis_work\data_maint\composite_cov\composite.mdb\composite,BORDER,-1,-1;LENGTH "LENGTH" true true false 8 Double 8 38 ,First,#;SHAPE.LEN "SHAPE.LEN" false false true 0 Double 0 0 ,First,#" #</Process><Process ToolSource="c:\program files (x86)\arcgis\desktop10.2\ArcToolbox\Toolboxes\Data Management Tools.tbx\TruncateTable" Date="20140608" Time="082428" Name="" export="">TruncateTable e:\gis_data\DatabaseConnections\GEODB2.oracle.directconnect_Poweruser.sde\GIS_STREETS.composite</Process><Process ToolSource="c:\program files (x86)\arcgis\desktop10.2\ArcToolbox\Toolboxes\Data Management Tools.tbx\Append" Date="20140608" Time="082526" Name="" export="">Append \\stshuron.stsdomain.phila.gov\e$\gis_work\data_maint\composite_cov\composite.mdb\composite e:\gis_data\DatabaseConnections\GEODB2.oracle.directconnect_Poweruser.sde\GIS_STREETS.composite NO_TEST "F_NAME "F_NAME" true true false 30 Text 0 0 ,First,#,\\stshuron.stsdomain.phila.gov\e$\gis_work\data_maint\composite_cov\composite.mdb\composite,F_NAME,-1,-1;SEG_ID "SEG_ID" true true false 4 Long 0 9 ,First,#,\\stshuron.stsdomain.phila.gov\e$\gis_work\data_maint\composite_cov\composite.mdb\composite,SEG_ID,-1,-1;ST_CODE "ST_CODE" true true false 4 Long 0 9 ,First,#,\\stshuron.stsdomain.phila.gov\e$\gis_work\data_maint\composite_cov\composite.mdb\composite,ST_CODE,-1,-1;F_SOURCE "F_SOURCE" true true false 1 Text 0 0 ,First,#,\\stshuron.stsdomain.phila.gov\e$\gis_work\data_maint\composite_cov\composite.mdb\composite,F_SOURCE,-1,-1;BORDER "BORDER" true true false 2 Short 0 4 ,First,#,\\stshuron.stsdomain.phila.gov\e$\gis_work\data_maint\composite_cov\composite.mdb\composite,BORDER,-1,-1;LENGTH "LENGTH" true true false 8 Double 8 38 ,First,#;SHAPE.LEN "SHAPE.LEN" false false true 0 Double 0 0 ,First,#" #</Process><Process ToolSource="c:\program files (x86)\arcgis\desktop10.2\ArcToolbox\Toolboxes\Data Management Tools.tbx\TruncateTable" Date="20140810" Time="110252" Name="" export="">TruncateTable e:\gis_data\DatabaseConnections\GEODB2.oracle.directconnect_Poweruser.sde\GIS_STREETS.composite</Process><Process ToolSource="c:\program files (x86)\arcgis\desktop10.2\ArcToolbox\Toolboxes\Data Management Tools.tbx\Append" Date="20140810" Time="110354" Name="" export="">Append \\stshuron.stsdomain.phila.gov\e$\gis_work\data_maint\composite_cov\composite.mdb\composite e:\gis_data\DatabaseConnections\GEODB2.oracle.directconnect_Poweruser.sde\GIS_STREETS.composite NO_TEST "F_NAME "F_NAME" true true false 30 Text 0 0 ,First,#,\\stshuron.stsdomain.phila.gov\e$\gis_work\data_maint\composite_cov\composite.mdb\composite,F_NAME,-1,-1;SEG_ID "SEG_ID" true true false 4 Long 0 9 ,First,#,\\stshuron.stsdomain.phila.gov\e$\gis_work\data_maint\composite_cov\composite.mdb\composite,SEG_ID,-1,-1;ST_CODE "ST_CODE" true true false 4 Long 0 9 ,First,#,\\stshuron.stsdomain.phila.gov\e$\gis_work\data_maint\composite_cov\composite.mdb\composite,ST_CODE,-1,-1;F_SOURCE "F_SOURCE" true true false 1 Text 0 0 ,First,#,\\stshuron.stsdomain.phila.gov\e$\gis_work\data_maint\composite_cov\composite.mdb\composite,F_SOURCE,-1,-1;BORDER "BORDER" true true false 2 Short 0 4 ,First,#,\\stshuron.stsdomain.phila.gov\e$\gis_work\data_maint\composite_cov\composite.mdb\composite,BORDER,-1,-1;LENGTH "LENGTH" true true false 8 Double 8 38 ,First,#;SHAPE.LEN "SHAPE.LEN" false false true 0 Double 0 0 ,First,#" #</Process><Process ToolSource="c:\program files (x86)\arcgis\desktop10.2\ArcToolbox\Toolboxes\Data Management Tools.tbx\TruncateTable" Date="20141019" Time="103431" Name="" export="">TruncateTable e:\gis_data\DatabaseConnections\GEODB2.oracle.directconnect_Poweruser.sde\GIS_STREETS.composite</Process><Process ToolSource="c:\program files (x86)\arcgis\desktop10.2\ArcToolbox\Toolboxes\Data Management Tools.tbx\Append" Date="20141019" Time="103539" Name="" export="">Append \\stshuron.stsdomain.phila.gov\e$\gis_work\data_maint\composite_cov\composite.mdb\composite e:\gis_data\DatabaseConnections\GEODB2.oracle.directconnect_Poweruser.sde\GIS_STREETS.composite NO_TEST "F_NAME "F_NAME" true true false 30 Text 0 0 ,First,#,\\stshuron.stsdomain.phila.gov\e$\gis_work\data_maint\composite_cov\composite.mdb\composite,F_NAME,-1,-1;SEG_ID "SEG_ID" true true false 4 Long 0 9 ,First,#,\\stshuron.stsdomain.phila.gov\e$\gis_work\data_maint\composite_cov\composite.mdb\composite,SEG_ID,-1,-1;ST_CODE "ST_CODE" true true false 4 Long 0 9 ,First,#,\\stshuron.stsdomain.phila.gov\e$\gis_work\data_maint\composite_cov\composite.mdb\composite,ST_CODE,-1,-1;F_SOURCE "F_SOURCE" true true false 1 Text 0 0 ,First,#,\\stshuron.stsdomain.phila.gov\e$\gis_work\data_maint\composite_cov\composite.mdb\composite,F_SOURCE,-1,-1;BORDER "BORDER" true true false 2 Short 0 4 ,First,#,\\stshuron.stsdomain.phila.gov\e$\gis_work\data_maint\composite_cov\composite.mdb\composite,BORDER,-1,-1;LENGTH "LENGTH" true true false 8 Double 8 38 ,First,#;SHAPE.LEN "SHAPE.LEN" false false true 0 Double 0 0 ,First,#" #</Process><Process ToolSource="c:\program files (x86)\arcgis\desktop10.2\ArcToolbox\Toolboxes\Data Management Tools.tbx\TruncateTable" Date="20141208" Time="105020" Name="" export="">TruncateTable e:\gis_data\DatabaseConnections\GEODB2.oracle.directconnect_Poweruser.sde\GIS_STREETS.composite</Process><Process ToolSource="c:\program files (x86)\arcgis\desktop10.2\ArcToolbox\Toolboxes\Data Management Tools.tbx\Append" Date="20141208" Time="105149" Name="" export="">Append \\stshuron.stsdomain.phila.gov\e$\gis_work\data_maint\composite_cov\composite.mdb\composite e:\gis_data\DatabaseConnections\GEODB2.oracle.directconnect_Poweruser.sde\GIS_STREETS.composite NO_TEST "F_NAME "F_NAME" true true false 30 Text 0 0 ,First,#,\\stshuron.stsdomain.phila.gov\e$\gis_work\data_maint\composite_cov\composite.mdb\composite,F_NAME,-1,-1;SEG_ID "SEG_ID" true true false 4 Long 0 9 ,First,#,\\stshuron.stsdomain.phila.gov\e$\gis_work\data_maint\composite_cov\composite.mdb\composite,SEG_ID,-1,-1;ST_CODE "ST_CODE" true true false 4 Long 0 9 ,First,#,\\stshuron.stsdomain.phila.gov\e$\gis_work\data_maint\composite_cov\composite.mdb\composite,ST_CODE,-1,-1;F_SOURCE "F_SOURCE" true true false 1 Text 0 0 ,First,#,\\stshuron.stsdomain.phila.gov\e$\gis_work\data_maint\composite_cov\composite.mdb\composite,F_SOURCE,-1,-1;BORDER "BORDER" true true false 2 Short 0 4 ,First,#,\\stshuron.stsdomain.phila.gov\e$\gis_work\data_maint\composite_cov\composite.mdb\composite,BORDER,-1,-1;LENGTH "LENGTH" true true false 8 Double 8 38 ,First,#;SHAPE.LEN "SHAPE.LEN" false false true 0 Double 0 0 ,First,#" #</Process><Process ToolSource="c:\program files (x86)\arcgis\desktop10.2\ArcToolbox\Toolboxes\Data Management Tools.tbx\TruncateTable" Date="20150208" Time="130937" Name="" export="">TruncateTable e:\gis_data\DatabaseConnections\GEODB2.oracle.directconnect_Poweruser.sde\GIS_STREETS.composite</Process><Process ToolSource="c:\program files (x86)\arcgis\desktop10.2\ArcToolbox\Toolboxes\Data Management Tools.tbx\Append" Date="20150208" Time="131059" Name="" export="">Append \\stshuron.stsdomain.phila.gov\e$\gis_work\data_maint\composite_cov\composite.mdb\composite e:\gis_data\DatabaseConnections\GEODB2.oracle.directconnect_Poweruser.sde\GIS_STREETS.composite NO_TEST "F_NAME "F_NAME" true true false 30 Text 0 0 ,First,#,\\stshuron.stsdomain.phila.gov\e$\gis_work\data_maint\composite_cov\composite.mdb\composite,F_NAME,-1,-1;SEG_ID "SEG_ID" true true false 4 Long 0 9 ,First,#,\\stshuron.stsdomain.phila.gov\e$\gis_work\data_maint\composite_cov\composite.mdb\composite,SEG_ID,-1,-1;ST_CODE "ST_CODE" true true false 4 Long 0 9 ,First,#,\\stshuron.stsdomain.phila.gov\e$\gis_work\data_maint\composite_cov\composite.mdb\composite,ST_CODE,-1,-1;F_SOURCE "F_SOURCE" true true false 1 Text 0 0 ,First,#,\\stshuron.stsdomain.phila.gov\e$\gis_work\data_maint\composite_cov\composite.mdb\composite,F_SOURCE,-1,-1;BORDER "BORDER" true true false 2 Short 0 4 ,First,#,\\stshuron.stsdomain.phila.gov\e$\gis_work\data_maint\composite_cov\composite.mdb\composite,BORDER,-1,-1;LENGTH "LENGTH" true true false 8 Double 8 38 ,First,#;SHAPE.LEN "SHAPE.LEN" false false true 0 Double 0 0 ,First,#" #</Process><Process ToolSource="c:\program files (x86)\arcgis\desktop10.2\ArcToolbox\Toolboxes\Data Management Tools.tbx\TruncateTable" Date="20150303" Time="125155" Name="" export="">TruncateTable e:\gis_data\DatabaseConnections\GEODB2.oracle.directconnect_Poweruser.sde\GIS_STREETS.composite</Process><Process ToolSource="c:\program files (x86)\arcgis\desktop10.2\ArcToolbox\Toolboxes\Data Management Tools.tbx\Append" Date="20150303" Time="125353" Name="" export="">Append e:\gis_work\data_maint\composite_cov\composite.mdb\composite e:\gis_data\DatabaseConnections\GEODB2.oracle.directconnect_Poweruser.sde\GIS_STREETS.composite NO_TEST "F_NAME "F_NAME" true true false 30 Text 0 0 ,First,#,e:\gis_work\data_maint\composite_cov\composite.mdb\composite,F_NAME,-1,-1;SEG_ID "SEG_ID" true true false 4 Long 0 9 ,First,#,e:\gis_work\data_maint\composite_cov\composite.mdb\composite,SEG_ID,-1,-1;ST_CODE "ST_CODE" true true false 4 Long 0 9 ,First,#,e:\gis_work\data_maint\composite_cov\composite.mdb\composite,ST_CODE,-1,-1;F_SOURCE "F_SOURCE" true true false 1 Text 0 0 ,First,#,e:\gis_work\data_maint\composite_cov\composite.mdb\composite,F_SOURCE,-1,-1;BORDER "BORDER" true true false 2 Short 0 4 ,First,#,e:\gis_work\data_maint\composite_cov\composite.mdb\composite,BORDER,-1,-1;LENGTH "LENGTH" true true false 8 Double 8 38 ,First,#;SHAPE.LEN "SHAPE.LEN" false false true 0 Double 0 0 ,First,#" #</Process><Process ToolSource="c:\program files (x86)\arcgis\desktop10.2\ArcToolbox\Toolboxes\Data Management Tools.tbx\TruncateTable" Date="20150418" Time="095705" Name="" export="">TruncateTable e:\gis_data\DatabaseConnections\GEODB2.oracle.directconnect_Poweruser.sde\GIS_STREETS.composite</Process><Process ToolSource="c:\program files (x86)\arcgis\desktop10.2\ArcToolbox\Toolboxes\Data Management Tools.tbx\Append" Date="20150418" Time="095824" Name="" export="">Append e:\gis_work\data_maint\composite_cov\composite.mdb\composite e:\gis_data\DatabaseConnections\GEODB2.oracle.directconnect_Poweruser.sde\GIS_STREETS.composite NO_TEST "F_NAME "F_NAME" true true false 30 Text 0 0 ,First,#,e:\gis_work\data_maint\composite_cov\composite.mdb\composite,F_NAME,-1,-1;SEG_ID "SEG_ID" true true false 4 Long 0 9 ,First,#,e:\gis_work\data_maint\composite_cov\composite.mdb\composite,SEG_ID,-1,-1;ST_CODE "ST_CODE" true true false 4 Long 0 9 ,First,#,e:\gis_work\data_maint\composite_cov\composite.mdb\composite,ST_CODE,-1,-1;F_SOURCE "F_SOURCE" true true false 1 Text 0 0 ,First,#,e:\gis_work\data_maint\composite_cov\composite.mdb\composite,F_SOURCE,-1,-1;BORDER "BORDER" true true false 2 Short 0 4 ,First,#,e:\gis_work\data_maint\composite_cov\composite.mdb\composite,BORDER,-1,-1;LENGTH "LENGTH" true true false 8 Double 8 38 ,First,#;SHAPE.LEN "SHAPE.LEN" false false true 0 Double 0 0 ,First,#" #</Process><Process ToolSource="c:\program files (x86)\arcgis\desktop10.2\ArcToolbox\Toolboxes\Data Management Tools.tbx\TruncateTable" Date="20150614" Time="083731" Name="" export="">TruncateTable e:\gis_data\DatabaseConnections\GEODB2.oracle.directconnect_Poweruser.sde\GIS_STREETS.composite</Process><Process ToolSource="c:\program files (x86)\arcgis\desktop10.2\ArcToolbox\Toolboxes\Data Management Tools.tbx\Append" Date="20150614" Time="083846" Name="" export="">Append e:\gis_work\data_maint\composite_cov\composite.mdb\composite e:\gis_data\DatabaseConnections\GEODB2.oracle.directconnect_Poweruser.sde\GIS_STREETS.composite NO_TEST "F_NAME "F_NAME" true true false 30 Text 0 0 ,First,#,e:\gis_work\data_maint\composite_cov\composite.mdb\composite,F_NAME,-1,-1;SEG_ID "SEG_ID" true true false 4 Long 0 9 ,First,#,e:\gis_work\data_maint\composite_cov\composite.mdb\composite,SEG_ID,-1,-1;ST_CODE "ST_CODE" true true false 4 Long 0 9 ,First,#,e:\gis_work\data_maint\composite_cov\composite.mdb\composite,ST_CODE,-1,-1;F_SOURCE "F_SOURCE" true true false 1 Text 0 0 ,First,#,e:\gis_work\data_maint\composite_cov\composite.mdb\composite,F_SOURCE,-1,-1;BORDER "BORDER" true true false 2 Short 0 4 ,First,#,e:\gis_work\data_maint\composite_cov\composite.mdb\composite,BORDER,-1,-1;LENGTH "LENGTH" true true false 8 Double 8 38 ,First,#;SHAPE.LEN "SHAPE.LEN" false false true 0 Double 0 0 ,First,#" #</Process><Process ToolSource="c:\program files (x86)\arcgis\desktop10.2\ArcToolbox\Toolboxes\Data Management Tools.tbx\TruncateTable" Date="20150816" Time="194210" Name="" export="">TruncateTable e:\gis_data\DatabaseConnections\GEODB2.oracle.directconnect_Poweruser.sde\GIS_STREETS.composite</Process><Process ToolSource="c:\program files (x86)\arcgis\desktop10.2\ArcToolbox\Toolboxes\Data Management Tools.tbx\Append" Date="20150816" Time="194312" Name="" export="">Append e:\gis_work\data_maint\composite_cov\composite.mdb\composite e:\gis_data\DatabaseConnections\GEODB2.oracle.directconnect_Poweruser.sde\GIS_STREETS.composite NO_TEST "F_NAME "F_NAME" true true false 30 Text 0 0 ,First,#,e:\gis_work\data_maint\composite_cov\composite.mdb\composite,F_NAME,-1,-1;SEG_ID "SEG_ID" true true false 4 Long 0 9 ,First,#,e:\gis_work\data_maint\composite_cov\composite.mdb\composite,SEG_ID,-1,-1;ST_CODE "ST_CODE" true true false 4 Long 0 9 ,First,#,e:\gis_work\data_maint\composite_cov\composite.mdb\composite,ST_CODE,-1,-1;F_SOURCE "F_SOURCE" true true false 1 Text 0 0 ,First,#,e:\gis_work\data_maint\composite_cov\composite.mdb\composite,F_SOURCE,-1,-1;BORDER "BORDER" true true false 2 Short 0 4 ,First,#,e:\gis_work\data_maint\composite_cov\composite.mdb\composite,BORDER,-1,-1;LENGTH "LENGTH" true true false 8 Double 8 38 ,First,#;SHAPE.LEN "SHAPE.LEN" false false true 0 Double 0 0 ,First,#" #</Process><Process ToolSource="c:\program files (x86)\arcgis\desktop10.2\ArcToolbox\Toolboxes\Data Management Tools.tbx\TruncateTable" Date="20151101" Time="093405" Name="" export="">TruncateTable e:\gis_data\DatabaseConnections\GEODB2.oracle.directconnect_Poweruser.sde\GIS_STREETS.composite</Process><Process ToolSource="c:\program files (x86)\arcgis\desktop10.2\ArcToolbox\Toolboxes\Data Management Tools.tbx\Append" Date="20151101" Time="093516" Name="" export="">Append e:\gis_work\data_maint\composite_cov\composite.mdb\composite e:\gis_data\DatabaseConnections\GEODB2.oracle.directconnect_Poweruser.sde\GIS_STREETS.composite NO_TEST "F_NAME "F_NAME" true true false 30 Text 0 0 ,First,#,e:\gis_work\data_maint\composite_cov\composite.mdb\composite,F_NAME,-1,-1;SEG_ID "SEG_ID" true true false 4 Long 0 9 ,First,#,e:\gis_work\data_maint\composite_cov\composite.mdb\composite,SEG_ID,-1,-1;ST_CODE "ST_CODE" true true false 4 Long 0 9 ,First,#,e:\gis_work\data_maint\composite_cov\composite.mdb\composite,ST_CODE,-1,-1;F_SOURCE "F_SOURCE" true true false 1 Text 0 0 ,First,#,e:\gis_work\data_maint\composite_cov\composite.mdb\composite,F_SOURCE,-1,-1;BORDER "BORDER" true true false 2 Short 0 4 ,First,#,e:\gis_work\data_maint\composite_cov\composite.mdb\composite,BORDER,-1,-1;LENGTH "LENGTH" true true false 8 Double 8 38 ,First,#;SHAPE.LEN "SHAPE.LEN" false false true 0 Double 0 0 ,First,#" #</Process><Process ToolSource="c:\program files (x86)\arcgis\desktop10.2\ArcToolbox\Toolboxes\Data Management Tools.tbx\TruncateTable" Date="20151206" Time="093545" Name="" export="">TruncateTable e:\gis_data\DatabaseConnections\GEODB2.oracle.directconnect_Poweruser.sde\GIS_STREETS.composite</Process><Process ToolSource="c:\program files (x86)\arcgis\desktop10.2\ArcToolbox\Toolboxes\Data Management Tools.tbx\Append" Date="20151206" Time="093648" Name="" export="">Append e:\gis_work\data_maint\composite_cov\composite.mdb\composite e:\gis_data\DatabaseConnections\GEODB2.oracle.directconnect_Poweruser.sde\GIS_STREETS.composite NO_TEST "F_NAME "F_NAME" true true false 30 Text 0 0 ,First,#,e:\gis_work\data_maint\composite_cov\composite.mdb\composite,F_NAME,-1,-1;SEG_ID "SEG_ID" true true false 4 Long 0 9 ,First,#,e:\gis_work\data_maint\composite_cov\composite.mdb\composite,SEG_ID,-1,-1;ST_CODE "ST_CODE" true true false 4 Long 0 9 ,First,#,e:\gis_work\data_maint\composite_cov\composite.mdb\composite,ST_CODE,-1,-1;F_SOURCE "F_SOURCE" true true false 1 Text 0 0 ,First,#,e:\gis_work\data_maint\composite_cov\composite.mdb\composite,F_SOURCE,-1,-1;BORDER "BORDER" true true false 2 Short 0 4 ,First,#,e:\gis_work\data_maint\composite_cov\composite.mdb\composite,BORDER,-1,-1;LENGTH "LENGTH" true true false 8 Double 8 38 ,First,#;SHAPE.LEN "SHAPE.LEN" false false true 0 Double 0 0 ,First,#" #</Process><Process ToolSource="c:\program files (x86)\arcgis\desktop10.3\ArcToolbox\Toolboxes\Data Management Tools.tbx\ChangePrivileges" Date="20160219" Time="124647" Name="" export="">ChangePrivileges 'Database Connections\GISDBP_gis_streets.sde\composite' gis_sde_viewer GRANT AS_IS</Process><Process ToolSource="c:\program files (x86)\arcgis\desktop10.3\ArcToolbox\Toolboxes\Data Management Tools.tbx\ChangePrivileges" Date="20160219" Time="124649" Name="" export="">ChangePrivileges 'Database Connections\GISDBP_gis_streets.sde\composite' gis_public GRANT AS_IS</Process><Process ToolSource="c:\program files (x86)\arcgis\desktop10.3\ArcToolbox\Toolboxes\Data Management Tools.tbx\TruncateTable" Date="20160310" Time="110113" Name="" export="">TruncateTable "Database Connections\GISDBP_gis_streets.sde\GIS_STREETS.composite"</Process><Process ToolSource="c:\program files (x86)\arcgis\desktop10.3\ArcToolbox\Toolboxes\Data Management Tools.tbx\Append" Date="20160310" Time="110208" Name="" export="">Append 'Database Connections\GIS_gis_streets.sde\GIS_STREETS.composite' "Database Connections\GISDBP_gis_streets.sde\GIS_STREETS.composite" TEST # #</Process><Process ToolSource="d:\arcgis\desktop10.2\ArcToolbox\Toolboxes\Data Management Tools.tbx\TruncateTable" Date="20160314" Time="131713" Name="" export="">TruncateTable "Database Connections\GISDBP_gis_streets.sde\GIS_STREETS.composite"</Process><Process ToolSource="d:\arcgis\desktop10.2\ArcToolbox\Toolboxes\Data Management Tools.tbx\Append" Date="20160314" Time="131759" Name="" export="">Append 'Database Connections\GIS_gis_streets.sde\GIS_STREETS.composite' "Database Connections\GISDBP_gis_streets.sde\GIS_STREETS.composite" TEST # #</Process><Process ToolSource="d:\arcgis\desktop10.2\ArcToolbox\Toolboxes\Data Management Tools.tbx\TruncateTable" Date="20160315" Time="134726" Name="" export="">TruncateTable "Database Connections\GISDBP_gis_streets.sde\GIS_STREETS.composite"</Process><Process ToolSource="d:\arcgis\desktop10.2\ArcToolbox\Toolboxes\Data Management Tools.tbx\Append" Date="20160315" Time="134811" Name="" export="">Append 'Database Connections\GIS_gis_streets.sde\GIS_STREETS.composite' "Database Connections\GISDBP_gis_streets.sde\GIS_STREETS.composite" TEST # #</Process><Process ToolSource="d:\arcgis\desktop10.2\ArcToolbox\Toolboxes\Data Management Tools.tbx\TruncateTable" Date="20160316" Time="200546" Name="" export="">TruncateTable "Database Connections\GISDBP_gis_streets.sde\GIS_STREETS.composite"</Process><Process ToolSource="d:\arcgis\desktop10.2\ArcToolbox\Toolboxes\Data Management Tools.tbx\Append" Date="20160316" Time="200631" Name="" export="">Append 'Database Connections\GIS_gis_streets.sde\GIS_STREETS.composite' "Database Connections\GISDBP_gis_streets.sde\GIS_STREETS.composite" TEST # #</Process><Process ToolSource="c:\program files (x86)\arcgis\desktop10.4\ArcToolbox\Toolboxes\Data Management Tools.tbx\TruncateTable" Date="20160317" Time="140748" Name="" export="">TruncateTable "Database Connections\GISDBP_gis_streets.sde\GIS_STREETS.composite"</Process><Process ToolSource="c:\program files (x86)\arcgis\desktop10.4\ArcToolbox\Toolboxes\Data Management Tools.tbx\Append" Date="20160317" Time="140830" Name="" export="">Append 'Database Connections\GIS_gis_streets.sde\GIS_STREETS.composite' "Database Connections\GISDBP_gis_streets.sde\GIS_STREETS.composite" TEST # #</Process><Process ToolSource="c:\program files (x86)\arcgis\desktop10.4\ArcToolbox\Toolboxes\Data Management Tools.tbx\TruncateTable" Date="20160322" Time="111107" Name="" export="">TruncateTable "Database Connections\GISDBP_gis_streets.sde\GIS_STREETS.composite"</Process><Process ToolSource="c:\program files (x86)\arcgis\desktop10.4\ArcToolbox\Toolboxes\Data Management Tools.tbx\Append" Date="20160322" Time="111146" Name="" export="">Append 'Database Connections\GIS_gis_streets.sde\GIS_STREETS.composite' "Database Connections\GISDBP_gis_streets.sde\GIS_STREETS.composite" TEST # #</Process><Process ToolSource="c:\program files (x86)\arcgis\desktop10.4\ArcToolbox\Toolboxes\Data Management Tools.tbx\TruncateTable" Date="20160323" Time="121235" Name="" export="">TruncateTable "Database Connections\GISDBP_gis_streets.sde\GIS_STREETS.composite"</Process><Process ToolSource="c:\program files (x86)\arcgis\desktop10.4\ArcToolbox\Toolboxes\Data Management Tools.tbx\Append" Date="20160323" Time="121317" Name="" export="">Append 'Database Connections\GIS_gis_streets.sde\GIS_STREETS.composite' "Database Connections\GISDBP_gis_streets.sde\GIS_STREETS.composite" TEST # #</Process><Process ToolSource="c:\program files (x86)\arcgis\desktop10.4\ArcToolbox\Toolboxes\Data Management Tools.tbx\TruncateTable" Date="20160324" Time="131438" Name="" export="">TruncateTable "Database Connections\GISDBP_gis_streets.sde\GIS_STREETS.composite"</Process><Process ToolSource="c:\program files (x86)\arcgis\desktop10.4\ArcToolbox\Toolboxes\Data Management Tools.tbx\Append" Date="20160324" Time="131517" Name="" export="">Append 'Database Connections\GIS_gis_streets.sde\GIS_STREETS.composite' "Database Connections\GISDBP_gis_streets.sde\GIS_STREETS.composite" TEST # #</Process><Process ToolSource="c:\program files (x86)\arcgis\desktop10.4\ArcToolbox\Toolboxes\Data Management Tools.tbx\TruncateTable" Date="20160328" Time="121516" Name="" export="">TruncateTable "Database Connections\GISDBP_gis_streets.sde\GIS_STREETS.composite"</Process><Process ToolSource="c:\program files (x86)\arcgis\desktop10.4\ArcToolbox\Toolboxes\Data Management Tools.tbx\Append" Date="20160328" Time="121557" Name="" export="">Append 'Database Connections\GIS_gis_streets.sde\GIS_STREETS.composite' "Database Connections\GISDBP_gis_streets.sde\GIS_STREETS.composite" TEST # #</Process><Process ToolSource="c:\program files (x86)\arcgis\desktop10.4\ArcToolbox\Toolboxes\Data Management Tools.tbx\TruncateTable" Date="20160329" Time="141655" Name="" export="">TruncateTable "Database Connections\GISDBP_gis_streets.sde\GIS_STREETS.composite"</Process><Process ToolSource="c:\program files (x86)\arcgis\desktop10.4\ArcToolbox\Toolboxes\Data Management Tools.tbx\Append" Date="20160329" Time="141735" Name="" export="">Append 'Database Connections\GIS_gis_streets.sde\GIS_STREETS.composite' "Database Connections\GISDBP_gis_streets.sde\GIS_STREETS.composite" TEST # #</Process><Process ToolSource="c:\program files (x86)\arcgis\desktop10.3\ArcToolbox\Toolboxes\Data Management Tools.tbx\ChangePrivileges" Date="20160330" Time="153853" Name="" export="">ChangePrivileges 'Database Connections\GISDBP_gis_streets.sde\composite' gis_sde_viewer GRANT AS_IS</Process><Process ToolSource="c:\program files (x86)\arcgis\desktop10.3\ArcToolbox\Toolboxes\Data Management Tools.tbx\ChangePrivileges" Date="20160330" Time="153855" Name="" export="">ChangePrivileges 'Database Connections\GISDBP_gis_streets.sde\composite' gis_public GRANT AS_IS</Process><Process ToolSource="c:\program files (x86)\arcgis\desktop10.3\ArcToolbox\Toolboxes\Data Management Tools.tbx\ChangePrivileges" Date="20160330" Time="153858" Name="" export="">ChangePrivileges 'Database Connections\GISDBP_gis_streets.sde\composite' sde GRANT AS_IS</Process><Process ToolSource="c:\program files (x86)\arcgis\desktop10.4\ArcToolbox\Toolboxes\Data Management Tools.tbx\TruncateTable" Date="20160330" Time="155638" Name="" export="">TruncateTable "Database Connections\GISDBP_gis_streets.sde\GIS_STREETS.composite"</Process><Process ToolSource="c:\program files (x86)\arcgis\desktop10.4\ArcToolbox\Toolboxes\Data Management Tools.tbx\Append" Date="20160330" Time="155719" Name="" export="">Append 'Database Connections\GIS_gis_streets.sde\GIS_STREETS.composite' "Database Connections\GISDBP_gis_streets.sde\GIS_STREETS.composite" TEST # #</Process><Process ToolSource="c:\program files (x86)\arcgis\desktop10.4\ArcToolbox\Toolboxes\Data Management Tools.tbx\TruncateTable" Date="20160331" Time="133206" Name="" export="">TruncateTable "Database Connections\GISDBP_gis_streets.sde\GIS_STREETS.composite"</Process><Process ToolSource="c:\program files (x86)\arcgis\desktop10.4\ArcToolbox\Toolboxes\Data Management Tools.tbx\Append" Date="20160331" Time="133249" Name="" export="">Append 'Database Connections\GIS_gis_streets.sde\GIS_STREETS.composite' "Database Connections\GISDBP_gis_streets.sde\GIS_STREETS.composite" TEST # #</Process><Process ToolSource="c:\program files (x86)\arcgis\desktop10.4\ArcToolbox\Toolboxes\Data Management Tools.tbx\TruncateTable" Date="20160401" Time="194656" Name="" export="">TruncateTable "Database Connections\GISDBP_gis_streets.sde\GIS_STREETS.composite"</Process><Process ToolSource="c:\program files (x86)\arcgis\desktop10.4\ArcToolbox\Toolboxes\Data Management Tools.tbx\Append" Date="20160401" Time="194745" Name="" export="">Append 'Database Connections\GIS_APP_DB_gis_streets.sde\GIS_STREETS.composite' "Database Connections\GISDBP_gis_streets.sde\GIS_STREETS.composite" TEST # #</Process><Process ToolSource="d:\arcgis\desktop10.2\ArcToolbox\Toolboxes\Data Management Tools.tbx\CopyFeatures" Date="20160415" Time="163110">CopyFeatures D:\Scripts\GeoDb2Inventory\Connections\gis_gis_streets.sde\GIS_STREETS.composite D:\GeoDB2Inventory\Data\Inventory_2016_04_15\FGDB\GIS_STREETS.composite.gdb\GIS_STREETS.composite # 0 0 0</Process><Process ToolSource="C:\Program Files\ArcGIS\Desktop10.0\ArcToolbox\Toolboxes\Data Management Tools.tbx\CopyFeatures" Date="20160524" Time="162606">CopyFeatures "D:\dataD\Philly_NEW\Open Data\GIS_STREETS.composite.gdb\composite" "D:\dataD\Philly_NEW\Open Data\shapes\composite.shp" # 0 0 0</Process></lineage><itemProps><imsContentType>002</imsContentType><itemName Sync="TRUE">composite</itemName><nativeExtBox><westBL Sync="TRUE">2660574.546551</westBL><eastBL Sync="TRUE">2750112.778564</eastBL><southBL Sync="TRUE">203167.239259</southBL><northBL Sync="TRUE">305128.727265</northBL><exTypeCode Sync="TRUE">1</exTypeCode></nativeExtBox><itemLocation><linkage Sync="TRUE">file://\\URSUS\dataD\Philly_NEW\Open Data\shapes\composite.shp</linkage><protocol Sync="TRUE">Local Area Network</protocol></itemLocation><itemSize Sync="TRUE">0.000</itemSize></itemProps><coordRef><type Sync="TRUE">Projected</type><geogcsn Sync="TRUE">GCS_North_American_1983</geogcsn><csUnits Sync="TRUE">Linear Unit: Foot_US (0.304801)</csUnits><projcsn Sync="TRUE">NAD_1983_StatePlane_Pennsylvania_South_FIPS_3702_Feet</projcsn><peXml Sync="TRUE">&lt;ProjectedCoordinateSystem xsi:type='typens:ProjectedCoordinateSystem' xmlns:xsi='http://www.w3.org/2001/XMLSchema-instance' xmlns:xs='http://www.w3.org/2001/XMLSchema' xmlns:typens='http://www.esri.com/schemas/ArcGIS/10.0'&gt;&lt;WKT&gt;PROJCS[&amp;quot;NAD_1983_StatePlane_Pennsylvania_South_FIPS_3702_Feet&amp;quot;,GEOGCS[&amp;quot;GCS_North_American_1983&amp;quot;,DATUM[&amp;quot;D_North_American_1983&amp;quot;,SPHEROID[&amp;quot;GRS_1980&amp;quot;,6378137.0,298.257222101]],PRIMEM[&amp;quot;Greenwich&amp;quot;,0.0],UNIT[&amp;quot;Degree&amp;quot;,0.0174532925199433]],PROJECTION[&amp;quot;Lambert_Conformal_Conic&amp;quot;],PARAMETER[&amp;quot;False_Easting&amp;quot;,1968500.0],PARAMETER[&amp;quot;False_Northing&amp;quot;,0.0],PARAMETER[&amp;quot;Central_Meridian&amp;quot;,-77.75],PARAMETER[&amp;quot;Standard_Parallel_1&amp;quot;,39.93333333333333],PARAMETER[&amp;quot;Standard_Parallel_2&amp;quot;,40.96666666666667],PARAMETER[&amp;quot;Latitude_Of_Origin&amp;quot;,39.33333333333334],UNIT[&amp;quot;Foot_US&amp;quot;,0.3048006096012192],AUTHORITY[&amp;quot;EPSG&amp;quot;,2272]]&lt;/WKT&gt;&lt;XOrigin&gt;-119214200&lt;/XOrigin&gt;&lt;YOrigin&gt;-96198500&lt;/YOrigin&gt;&lt;XYScale&gt;37163717.489134133&lt;/XYScale&gt;&lt;ZOrigin&gt;-100000&lt;/ZOrigin&gt;&lt;ZScale&gt;10000&lt;/ZScale&gt;&lt;MOrigin&gt;-100000&lt;/MOrigin&gt;&lt;MScale&gt;10000&lt;/MScale&gt;&lt;XYTolerance&gt;0.0032808333333333335&lt;/XYTolerance&gt;&lt;ZTolerance&gt;0.001&lt;/ZTolerance&gt;&lt;MTolerance&gt;0.001&lt;/MTolerance&gt;&lt;HighPrecision&gt;true&lt;/HighPrecision&gt;&lt;WKID&gt;2272&lt;/WKID&gt;&lt;/ProjectedCoordinateSystem&gt;</peXml></coordRef></DataProperties><ArcGISProfile>ItemDescription</ArcGISProfile><ArcGISFormat>1.0</ArcGISFormat><scaleRange><minScale>150000000</minScale><maxScale>5000</maxScale></scaleRange></Esri><dataIdInfo><envirDesc Sync="TRUE">Microsoft Windows Server 2008 R2 Version 6.1 (Build 7601) Service Pack 1; ESRI ArcGIS 10.0.0.2414</envirDesc><dataLang><languageCode Sync="TRUE" value="eng" country="USA"/><countryCode value="USA" Sync="TRUE"/></dataLang><idCitation><resTitle Sync="FALSE">Composite Layer</resTitle><presForm><PresFormCd Sync="TRUE" value="005"/></presForm></idCitation><spatRpType><SpatRepTypCd Sync="TRUE" value="001"/></spatRpType><dataExt><geoEle><GeoBndBox esriExtentType="search"><westBL Sync="TRUE">-75.284317</westBL><eastBL Sync="TRUE">-74.954018</eastBL><northBL Sync="TRUE">40.144308</northBL><southBL Sync="TRUE">39.857216</southBL><exTypeCode Sync="TRUE">1</exTypeCode></GeoBndBox></geoEle></dataExt><dataExt><geoEle xmlns=""><GeoBndBox esriExtentType="search"><westBL Sync="TRUE">-75.284317</westBL><eastBL Sync="TRUE">-74.954018</eastBL><northBL Sync="TRUE">40.144308</northBL><southBL Sync="TRUE">39.857216</southBL><exTypeCode Sync="TRUE">1</exTypeCode></GeoBndBox></geoEle></dataExt><geoBox esriExtentType="decdegrees"><westBL Sync="TRUE">-75.284169</westBL><eastBL Sync="TRUE">-74.954018</eastBL><northBL Sync="TRUE">40.144308</northBL><southBL Sync="TRUE">39.861287</southBL><exTypeCode Sync="TRUE">1</exTypeCode></geoBox><idPurp>The composite layer is an arc layer, consisting of street centerline arcs, city boundary arcs, generalized rail arcs, generalized hydrography arcs.  Used for viewing and analysis puposes. Also used to create boundary layers.
</idPurp><idAbs>&lt;DIV STYLE="text-align:Left;"&gt;&lt;P&gt;&lt;SPAN&gt;The City of Philadelphia has migrated metadata for this data set to the City-wide Metadata Catalog. For any questions about the migration and administration of the Metadata Catalog, please contact maps@phila.gov. To view the metadata for this layer, please visit: &lt;/SPAN&gt;&lt;A href="http://metadata.phila.gov/#home/datasetdetails/555f8126f15fcb6c6ed440f9/representationdetails/56b8d547048f6c43577c6d13/"&gt;&lt;SPAN&gt;http://metadata.phila.gov/#home/datasetdetails/555f8126f15fcb6c6ed440f9/representationdetails/56b8d547048f6c43577c6d13/&lt;/SPAN&gt;&lt;/A&gt;&lt;/P&gt;&lt;/DIV&gt;</idAbs><searchKeys><keyword>composite</keyword><keyword>boundary</keyword><keyword>rail</keyword><keyword>hydro</keyword><keyword>location</keyword><keyword>transportation</keyword><keyword>structure</keyword><keyword>Streets Department</keyword><keyword>City of Philadelphia</keyword></searchKeys><descKeys><thesaName uuidref="723f6998-058e-11dc-8314-0800200c9a66"></thesaName><keyword Sync="TRUE">002</keyword></descKeys></dataIdInfo><mdLang><languageCode Sync="TRUE" value="eng"/><countryCode value="USA" Sync="TRUE"/></mdLang><mdChar><CharSetCd Sync="TRUE" value="004"/></mdChar><mdHrLv><ScopeCd Sync="TRUE" value="005"/></mdHrLv><mdHrLvName Sync="TRUE">dataset</mdHrLvName><distInfo><distributor><distorTran><onLineSrc><orDesc Sync="TRUE">002</orDesc><linkage Sync="TRUE">Server=geodb2.phila.gov; Service=esri_sde; User=gis_streets; Version=SDE.DEFAULT</linkage><protocol Sync="TRUE">ArcSDE Connection</protocol></onLineSrc></distorTran><distorFormat><formatName Sync="TRUE">SDE Feature Class</formatName></distorFormat></distributor><distFormat><formatName Sync="TRUE">Shapefile</formatName></distFormat><distTranOps><transSize Sync="TRUE">0.000</transSize></distTranOps></distInfo><refSysInfo><RefSystem><refSysID><identCode Sync="TRUE" value="2272" code="2272">NAD_1983_StatePlane_Pennsylvania_South_FIPS_3702_Feet</identCode><idCodeSpace Sync="TRUE">EPSG</idCodeSpace><idVersion Sync="TRUE">7.4.1</idVersion></refSysID></RefSystem></refSysInfo><spatRepInfo><VectSpatRep><geometObjs Name="composite"><geoObjTyp><GeoObjTypCd value="002" Sync="TRUE"></GeoObjTypCd><geoObjCnt Sync="TRUE">0</geoObjCnt></geoObjTyp><geoObjCnt Sync="TRUE">0</geoObjCnt></geometObjs><topLvl><TopoLevCd value="001" Sync="TRUE"></TopoLevCd></topLvl></VectSpatRep></spatRepInfo><mdDateSt Sync="TRUE">20160524</mdDateSt><mdStanName Sync="TRUE">ISO 19115 Geographic Information - Metadata</mdStanName><mdStanVer Sync="TRUE">DIS_ESRI1.0</mdStanVer></metadata>
