# Supplementary material for: Unraveling the complexities of urban fluvial flood hydraulics through AI
Source: Sci Rep. 2022 Nov 4;12:18738. doi: 10.1038/s41598-022-23214-9 (PMC9636396; doi:10.1038/s41598-022-23214-9)
Supplement: Supplementary file 1 — Supplementary Information. [file 41598_2022_23214_MOESM1_ESM.zip › Data/additionals/PhillyStreets_composite.xml]

<metadata>
  <idinfo>
    <citation>
      <citeinfo>
        <title>Composite Layer</title>
        <geoform>vector digital data</geoform>
        <onlink>Server=geodb2.phila.gov; Service=esri_sde; User=gis_streets; Version=SDE.DEFAULT</onlink>
      </citeinfo>
    </citation>
    <descript>
      <abstract>The City of Philadelphia has migrated metadata for this data set to the City-wide Metadata Catalog. For any questions about the migration and administration of the Metadata Catalog, please contact maps@phila.gov. To view the metadata for this layer, please visit: http://metadata.phila.gov/#home/datasetdetails/555f8126f15fcb6c6ed440f9/representationdetails/56b8d547048f6c43577c6d13/</abstract>
      <purpose>The composite layer is an arc layer, consisting of street centerline arcs, city boundary arcs, generalized rail arcs, generalized hydrography arcs.  Used for viewing and analysis puposes. Also used to create boundary layers.
</purpose>
    </descript>
    <spdom>
      <bounding>
        <westbc>-75.284317</westbc>
        <eastbc>-74.954018</eastbc>
        <northbc>40.144308</northbc>
        <southbc>39.857216</southbc>
      </bounding>
    </spdom>
    <keywords />
    <native>Microsoft Windows Server 2008 R2 Version 6.1 (Build 7601) Service Pack 1; ESRI ArcGIS 10.0.0.2414</native>
  </idinfo>
  <spdoinfo>
    <direct>Vector</direct>
    <ptvctinf>
      <sdtsterm>
        <sdtstype>String</sdtstype>
        <ptvctcnt>44275</ptvctcnt>
      </sdtsterm>
    </ptvctinf>
  </spdoinfo>
  <spref>
    <horizsys>
      <planar>
        <mapproj>
          <mapprojn>NAD 1983 StatePlane Pennsylvania South FIPS 3702 Feet</mapprojn>
          <lambertc>
            <stdparll>39.93333333333333</stdparll>
            <stdparll>40.96666666666667</stdparll>
            <longcm>-77.75</longcm>
            <latprjo>39.33333333333334</latprjo>
            <feast>1968500.0</feast>
            <fnorth>0.0</fnorth>
          </lambertc>
        </mapproj>
        <planci>
          <plance>coordinate pair</plance>
          <coordrep>
            <absres>0.0003280833333333335</absres>
            <ordres>0.0003280833333333335</ordres>
          </coordrep>
          <plandu>Foot_US</plandu>
        </planci>
      </planar>
      <geodetic>
        <horizdn>D North American 1983</horizdn>
        <ellips>GRS 1980</ellips>
        <semiaxis>6378137.0</semiaxis>
        <denflat>298.257222101</denflat>
      </geodetic>
    </horizsys>
  </spref>
  <eainfo>
    <detailed>
      <enttyp>
        <enttypl>composite</enttypl>
        <enttypd>Attributes of Composite Layer</enttypd>
      </enttyp>
      <attr>
        <attrlabl>F_NAME</attrlabl>
        <attrdef>Street code</attrdef>
      </attr>
      <attr>
        <attrlabl>Shape</attrlabl>
        <attrdef>Feature geometry.</attrdef>
        <attrdefs>ESRI</attrdefs>
        <attrdomv>
          <udom>Coordinates defining the features.</udom>
        </attrdomv>
      </attr>
      <attr>
        <attrlabl>LENGTH</attrlabl>
        <attrdef>Length of feature in internal units.</attrdef>
        <attrdefs>ESRI</attrdefs>
        <attrdomv>
          <udom>Positive real numbers that are automatically generated.</udom>
        </attrdomv>
      </attr>
      <attr>
        <attrlabl>ST_CODE</attrlabl>
        <attrdef>unique identifier of arc,  loses unique identity when arc has been split by intersection with a coincident non-street arc</attrdef>
      </attr>
      <attr>
        <attrlabl>SEG_ID</attrlabl>
        <attrdef>indicates source layer of arc</attrdef>
      </attr>
      <attr>
        <attrlabl>F_SOURCE</attrlabl>
        <attrdef>Indicates that arc is a city border</attrdef>
        <attrdefs>ESRI</attrdefs>
        <attrdomv>
          <udom>Coordinates defining the features.</udom>
        </attrdomv>
      </attr>
      <attr>
        <attrlabl>SHAPE</attrlabl>
        <attrdef>Feature geometry.</attrdef>
        <attrdefs>ESRI</attrdefs>
        <attrdomv>
          <udom>Coordinates defining the features.</udom>
        </attrdomv>
      </attr>
      <attr>
        <attrlabl>OBJECTID</attrlabl>
        <attrdef>Internal feature number.</attrdef>
        <attrdefs>ESRI</attrdefs>
        <attrdomv>
          <udom>Sequential unique whole numbers that are automatically generated.</udom>
        </attrdomv>
      </attr>
      <attr>
        <attrlabl>BORDER</attrlabl>
        <attrdef>Feature geometry.</attrdef>
        <attrdefs>ESRI</attrdefs>
        <attrdomv>
          <udom>Coordinates defining the features.</udom>
        </attrdomv>
      </attr>
    </detailed>
    <detailed>
      <enttyp>
        <enttypl>composite.nat</enttypl>
      </enttyp>
      <attr>
        <attrlabl>FID</attrlabl>
        <attrdef>Internal feature number.</attrdef>
        <attrdefs>ESRI</attrdefs>
        <attrdomv>
          <udom>Sequential unique whole numbers that are automatically generated.</udom>
        </attrdomv>
      </attr>
      <attr>
        <attrlabl>Shape</attrlabl>
        <attrdef>Feature geometry.</attrdef>
        <attrdefs>ESRI</attrdefs>
        <attrdomv>
          <udom>Coordinates defining the features.</udom>
        </attrdomv>
      </attr>
      <attr>
        <attrlabl>ARC#</attrlabl>
      </attr>
      <attr>
        <attrlabl>COMPOSITE#</attrlabl>
        <attrdef>Internal feature number.</attrdef>
        <attrdefs>ESRI</attrdefs>
        <attrdomv>
          <udom>Sequential unique whole numbers that are automatically generated.</udom>
        </attrdomv>
      </attr>
      <attr>
        <attrlabl>COMPOSITE-ID</attrlabl>
        <attrdef>User-defined feature number.</attrdef>
        <attrdefs>ESRI</attrdefs>
      </attr>
    </detailed>
    <overview>
      <eaover>Administrative and geographic attributes for the Philadelphia composite layer.</eaover>
    </overview>
  </eainfo>
  <distinfo>
    <distliab>See access and use constraints information.</distliab>
  </distinfo>
  <metainfo>
    <metd>20160524</metd>
    <metstdn>FGDC Content Standard for Digital Geospatial Metadata</metstdn>
    <metstdv>FGDC-STD-001-1998</metstdv>
  </metainfo><distinfo><distrib><cntinfo><cntperp><cntorg>Pennsylvania Spatial Data Access (PASDA) </cntorg></cntperp><cntaddr><addrtype>mailing and physical address</addrtype><address>115 Land and Water Building</address><city>University Park</city><state>Pennsylvania</state><postal>16802</postal><country>United States</country></cntaddr><cntvoice>(814) 865 8792</cntvoice><cntemail>(814) 865 8792</cntemail></cntinfo></distrib><distliab>The USER shall indemnify, save harmless, and, if requested, defend those parties involved with the development and distribution of this data, their officers, agents, and employees from and against any suits, claims, or actions for injury, death, or property damage arising out of the use of or any defect in the FILES or any accompanying documentation. Those parties involved with the development and distribution excluded any and all implied warranties, including warranties or merchantability and fitness for a particular purpose and makes no warranty or representation, either express or implied, with respect to the FILES or accompanying documentation, including its quality, performance, merchantability, or fitness for a particular purpose. The FILES and documentation are provided "as is" and the USER assumes the entire risk as to its quality and performance. Those parties involved with the development and distribution of this data will not be liable for any direct, indirect, special, incidental, or consequential damages arising out of the use or inability to use the FILES or any accompanying documentation.</distliab></distinfo>
</metadata>
