# Supplementary material for: Unraveling the complexities of urban fluvial flood hydraulics through AI
Source: Sci Rep. 2022 Nov 4;12:18738. doi: 10.1038/s41598-022-23214-9 (PMC9636396; doi:10.1038/s41598-022-23214-9)
Supplement: Supplementary file 1 — Supplementary Information. [file 41598_2022_23214_MOESM1_ESM.zip › Data/additionals/schema.ini]

[45.csv]
Col5=Field5 Text
Col7=Depth Double
Col9=Elevation Double
Col10=VelocityS Double
Col11=VelocityN Double
Col12=ShearStressS Double
Col13=ShearStressN Double
Col15="Shear Stress Divergence" Double
Col16=VelocityX Double
Col17=VelocityY Double
Col18="Velocity (magnitude)" Double
Col19=UnitDischargeX Double
Col20=UnitDischargeY Double
Col21="UnitDischarge (magnitude)" Double
Col22=ShearStressX Double
Col23=ShearStressY Double
Col24="ShearStress (magnitude)" Double
