# Supplementary material for: Unraveling the complexities of urban fluvial flood hydraulics through AI
Source: Sci Rep. 2022 Nov 4;12:18738. doi: 10.1038/s41598-022-23214-9 (PMC9636396; doi:10.1038/s41598-022-23214-9)
Supplement: Supplementary file 1 — Supplementary Information. [file 41598_2022_23214_MOESM1_ESM.zip › Data/Dataframe-DC-AI.csv]

	POINT_X	POINT_Y	Elevation	IBC	Depth	Q	Average Slope	Number of Impervious Cells	DD	DDdam
0	477744	4420731.5	50	0	0	37	0.57	5	-7792	-7792
1	477778	4420731.5	50	0	0	37	0.39	56	-7792	-7792
2	477812	4420731.5	50	0	0	37	0.03	18	-7792	-7792
3	477846	4420731.5	50	0	0	37	0.87	83	-7792	-7792
4	477880	4420731.5	50	0	0	37	0.43	50	-7792	-7792
5	477744	4420697.5	50	0	0	37	0.06	24	-7792	-7792
6	477778	4420697.5	50	0	0	37	0.8	6	-7792	-7792
7	477812	4420697.5	50	0	0	37	0.91	44	-7792	-7792
8	477846	4420697.5	50	0	0	37	0.6	30	-7792	-7792
9	477880	4420697.5	50	0	0	37	0.82	50	-7792	-7792
10	477914	4420697.5	50	0	0	37	0.74	52	-7792	-7792
11	477948	4420697.5	50	0	0	37	0.34	58	-7792	-7792
12	477982	4420697.5	50	0	0	37	0.16	52	-7792	-7792
13	478016	4420697.5	50	0	0	37	0.87	6	-7792	-7792
14	478050	4420697.5	50	0	0	37	0.25	87	-7792	-7792
15	478084	4420697.5	50	0	0	37	0.81	37	-7792	-7792
16	478118	4420697.5	50	0	0	37	0.34	31	-7792	-7792
17	478152	4420697.5	50	0	0	37	0.66	5	-7792	-7792
18	477744	4420663.5	50	0	0	37	0.31	81	-7792	-7792
19	477778	4420663.5	50	0	0	37	0.52	6	-7792	-7792
20	477812	4420663.5	50	0	0	37	0.68	95	-7792	-7792
21	477846	4420663.5	50	0	0	37	0.79	98	-7792	-7792
22	477880	4420663.5	50	0	0	37	0.73	1	-7792	-7792
23	477914	4420663.5	50	0	0	37	0.85	45	-7792	-7792
24	477948	4420663.5	50	0	0	37	0.19	34	-7792	-7792
25	477982	4420663.5	50	0	0	37	0.62	34	-7792	-7792
26	478016	4420663.5	50	0	0	37	0.05	1	-7792	-7792
27	478050	4420663.5	50	0	0	37	0.12	23	-7792	-7792
28	478084	4420663.5	50	0	0	37	0.52	94	-7792	-7792
29	478118	4420663.5	50	0	0	37	0.75	40	-7792	-7792
30	478152	4420663.5	50	0	0	37	0.24	77	-7792	-7792
31	478186	4420663.5	50	0	0	37	0.13	9	-7792	-7792
32	478220	4420663.5	50	0	0	37	0.76	47	-7792	-7792
33	478254	4420663.5	50	0	0	37	0.35	3	-7792	-7792
34	478288	4420663.5	50	0	0	37	0.38	22	-7792	-7792
35	478322	4420663.5	50	0	0	37	0.81	88	-7792	-7792
36	478356	4420663.5	50	0	0	37	0.63	62	-7792	-7792
37	478390	4420663.5	50	0	0	37	0.22	73	-7792	-7792
38	478424	4420663.5	50	0	0	37	0.05	12	-7792	-7792
39	477710	4420629.5	50	0	0	37	0.67	85	-7792	-7792
40	477744	4420629.5	50	0	0	37	0.48	4	-7792	-7792
41	477778	4420629.5	50	0	0	37	0.09	52	-7792	-7792
42	477812	4420629.5	50	0	0	37	0.47	24	-7792	-7792
43	477846	4420629.5	50	0	0	37	0.49	4	-7792	-7792
44	477880	4420629.5	50	0	0	37	0.03	59	-7792	-7792
45	477914	4420629.5	50	0	0	37	0.11	83	-7792	-7792
46	477948	4420629.5	50	0	0	37	0.43	53	-7792	-7792
47	477982	4420629.5	50	0	0	37	0.79	48	-7792	-7792
48	478016	4420629.5	50	0	0	37	0.87	31	-7792	-7792
49	478050	4420629.5	50	0	0	37	0.67	82	-7792	-7792
50	478084	4420629.5	50	0	0	37	0.54	89	-7792	-7792
51	478118	4420629.5	50	0	0	37	0.08	5	-7792	-7792
52	478152	4420629.5	50	0	0	37	0.73	37	-7792	-7792
53	478186	4420629.5	50	0	0	37	0.06	93	-7792	-7792
54	478220	4420629.5	50	0	0	37	0.77	91	-7792	-7792
55	478254	4420629.5	50	0	0	37	0.79	17	-7792	-7792
56	478288	4420629.5	50	0	0	37	0.69	44	-7792	-7792
57	478322	4420629.5	50	0	0	37	0.71	20	-7792	-7792
58	478356	4420629.5	50	0	0	37	0.46	13	-7792	-7792
59	478390	4420629.5	50	0	0	37	0.21	39	-7792	-7792
60	478424	4420629.5	50	0	0	37	0.19	1	-7792	-7792
61	478458	4420629.5	50	0	0	37	0.82	23	-7792	-7792
62	478492	4420629.5	50	0	0	37	0.15	24	-7792	-7792
63	478526	4420629.5	50	0	0	37	0.46	4	-7792	-7792
64	478560	4420629.5	50	0	0	37	0.9	96	-7792	-7792
65	478594	4420629.5	50	0	0	37	0.05	54	-7792	-7792
66	478628	4420629.5	50	0	0	37	0.56	28	-7792	-7792
67	478662	4420629.5	50	0	0	37	0.51	68	-7792	-7792
68	478696	4420629.5	50	0	0	37	0.79	54	-7792	-7792
69	477710	4420595.5	50	0	0	37	0.21	57	-7792	-7792
70	477744	4420595.5	50	0	0	37	0.26	98	-7792	-7792
71	477778	4420595.5	50	0	0	37	0.16	35	-7792	-7792
72	477812	4420595.5	50	0	0	37	0.83	67	-7792	-7792
73	477846	4420595.5	50	0	0	37	0.51	96	-7792	-7792
74	477880	4420595.5	50	0	0	37	0.21	55	-7792	-7792
75	477914	4420595.5	50	0	0	37	0.54	6	-7792	-7792
76	477948	4420595.5	50	0	0	37	0.78	93	-7792	-7792
77	477982	4420595.5	50	0	0	37	0.1	95	-7792	-7792
78	478016	4420595.5	50	0	0	37	0.28	41	-7792	-7792
79	478050	4420595.5	50	0	0	37	0.3	28	-7792	-7792
80	478084	4420595.5	50	0	0	37	0.6	83	-7792	-7792
81	478118	4420595.5	50	0	0	37	0.81	18	-7792	-7792
82	478152	4420595.5	50	0	0	37	0.06	9	-7792	-7792
83	478186	4420595.5	50	0	0	37	0.37	14	-7792	-7792
84	478220	4420595.5	50	0	0	37	0.32	29	-7792	-7792
85	478254	4420595.5	50	0	0	37	0.32	4	-7792	-7792
86	478288	4420595.5	50	0	0	37	0.59	60	-7792	-7792
87	478322	4420595.5	50	0	0	37	0.25	99	-7792	-7792
88	478356	4420595.5	50	0	0	37	0.41	12	-7792	-7792
89	478390	4420595.5	50	0	0	37	0.76	23	-7792	-7792
90	478424	4420595.5	50	0	0	37	0.65	10	-7792	-7792
91	478458	4420595.5	50	0	0	37	0.86	96	-7792	-7792
92	478492	4420595.5	50	0	0	37	0.66	7	-7792	-7792
93	478526	4420595.5	50	0	0	37	0.79	52	-7792	-7792
94	478560	4420595.5	50	0	0	37	0.04	4	-7792	-7792
95	478594	4420595.5	50	0	0	37	0.69	34	-7792	-7792
96	478628	4420595.5	50	0	0	37	0.54	73	-7792	-7792
97	478662	4420595.5	50	0	0	37	0.48	83	-7792	-7792
98	478696	4420595.5	50	0	0	37	0.28	31	-7792	-7792
99	478730	4420595.5	50	0	0	37	0.67	31	-7792	-7792
100	478764	4420595.5	50	0	0	37	0.75	42	-7792	-7792
101	478798	4420595.5	50	0	0	37	0.08	36	-7792	-7792
102	478832	4420595.5	50	0	0	37	0.2	14	-7792	-7792
103	478866	4420595.5	50	0	0	37	0.34	86	-7792	-7792
104	478900	4420595.5	50	0	0	37	0.84	78	-7792	-7792
105	478934	4420595.5	50	0	0	37	0.07	24	-7792	-7792
106	478968	4420595.5	50	0	0	37	0.72	64	-7792	-7792
107	477710	4420561.5	50	0	0	37	0.86	13	-7792	-7792
108	477744	4420561.5	50	0	0	37	0.44	91	-7792	-7792
109	477778	4420561.5	50	0	0	37	0.6	14	-7792	-7792
110	477812	4420561.5	50	0	0	37	0.39	81	-7792	-7792
111	477846	4420561.5	50	0	0	37	0.48	92	-7792	-7792
112	477880	4420561.5	50	0	0	37	0.71	10	-7792	-7792
113	477914	4420561.5	50	0	0	37	0.9	64	-7792	-7792
114	477948	4420561.5	50	0	0	37	0.59	25	-7792	-7792
115	477982	4420561.5	50	0	0	37	0.31	19	-7792	-7792
116	478016	4420561.5	50	0	0	37	0.26	69	-7792	-7792
117	478050	4420561.5	50	0	0	37	0.38	31	-7792	-7792
118	478084	4420561.5	50	0	0	37	0.44	63	-7792	-7792
119	478118	4420561.5	50	0	0	37	0.34	37	-7792	-7792
120	478152	4420561.5	50	0	0	37	0.07	60	-7792	-7792
121	478186	4420561.5	50	0	0	37	0.7	55	-7792	-7792
122	478220	4420561.5	50	0	0	37	0.81	72	-7792	-7792
123	478254	4420561.5	50	0	0	37	0.68	47	-7792	-7792
124	478288	4420561.5	50	0	0	37	0.28	12	-7792	-7792
125	478322	4420561.5	50	0	0	37	0.74	28	-7792	-7792
126	478356	4420561.5	50	0	0	37	0.15	94	-7792	-7792
127	478390	4420561.5	50	0	0	37	0.04	10	-7792	-7792
128	478424	4420561.5	50	0	0	37	0.19	89	-7792	-7792
129	478458	4420561.5	50	0	0	37	0.03	82	-7792	-7792
130	478492	4420561.5	50	0	0	37	0.6	17	-7792	-7792
131	478526	4420561.5	50	0	0	37	0.58	22	-7792	-7792
132	478560	4420561.5	50	0	0	37	0.56	59	-7792	-7792
133	478594	4420561.5	50	0	0	37	0.18	53	-7792	-7792
134	478628	4420561.5	50	0	0	37	0.54	26	-7792	-7792
135	478662	4420561.5	50	0	0	37	0.61	65	-7792	-7792
136	478696	4420561.5	50	0	0	37	0.66	18	-7792	-7792
137	478730	4420561.5	50	0	0	37	0.04	67	-7792	-7792
138	478764	4420561.5	50	0	0	37	0.15	9	-7792	-7792
139	478798	4420561.5	50	0	0	37	0.02	14	-7792	-7792
140	478832	4420561.5	50	0	0	37	0.19	51	-7792	-7792
141	478866	4420561.5	50	0	0	37	0.76	44	-7792	-7792
142	478900	4420561.5	50	0	0	37	0.06	30	-7792	-7792
143	478934	4420561.5	50	0	0	37	0.76	93	-7792	-7792
144	478968	4420561.5	50	0	0	37	0.42	72	-7792	-7792
145	479002	4420561.5	50	0	0	37	0.12	17	-7792	-7792
146	479036	4420561.5	50	0	0	37	0.84	13	-7792	-7792
147	479070	4420561.5	50	0	0	37	0.8	45	-7792	-7792
148	479104	4420561.5	50	0	0	37	0.28	70	-7792	-7792
149	479138	4420561.5	50	0	0	37	0.69	33	-7792	-7792
150	479172	4420561.5	50	0	0	37	0.81	11	-7792	-7792
151	479206	4420561.5	50	0	0	37	0.19	86	-7792	-7792
152	479240	4420561.5	50	0	0	37	0.54	72	-7792	-7792
153	477710	4420527.5	50	0	0	37	0.77	94	-7792	-7792
154	477744	4420527.5	50	0	0	37	0.5	70	-7792	-7792
155	477778	4420527.5	50	0	0	37	0.31	56	-7792	-7792
156	477812	4420527.5	50	0	0	37	0.47	68	-7792	-7792
157	477846	4420527.5	50	0	0	37	0.29	13	-7792	-7792
158	477880	4420527.5	50	0	0	37	0.24	66	-7792	-7792
159	477914	4420527.5	50	0	0	37	0.07	93	-7792	-7792
160	477948	4420527.5	50	0	0	37	0.43	97	-7792	-7792
161	477982	4420527.5	50	0	0	37	0.84	3	-7792	-7792
162	478016	4420527.5	50	0	0	37	0.4	37	-7792	-7792
163	478050	4420527.5	50	0	0	37	0.6	28	-7792	-7792
164	478084	4420527.5	50	0	0	37	0.76	3	-7792	-7792
165	478118	4420527.5	50	0	0	37	0.27	27	-7792	-7792
166	478152	4420527.5	50	0	0	37	0.57	26	-7792	-7792
167	478186	4420527.5	50	0	0	37	0.47	55	-7792	-7792
168	478220	4420527.5	50	0	0	37	0.17	81	-7792	-7792
169	478254	4420527.5	50	0	0	37	0.02	17	-7792	-7792
170	478288	4420527.5	50	0	0	37	0.36	45	-7792	-7792
171	478322	4420527.5	50	0	0	37	0.25	11	-7792	-7792
172	478356	4420527.5	50	0	0	37	0.32	68	-7792	-7792
173	478390	4420527.5	50	0	0	37	0.34	64	-7792	-7792
174	478424	4420527.5	50	0	0	37	0.3	26	-7792	-7792
175	478458	4420527.5	50	0	0	37	0.89	7	-7792	-7792
176	478492	4420527.5	50	0	0	37	0.61	42	-7792	-7792
177	478526	4420527.5	50	0	0	37	0.26	72	-7792	-7792
178	478560	4420527.5	50	0	0	37	0.8	28	-7792	-7792
179	478594	4420527.5	50	0	0	37	0.47	57	-7792	-7792
180	478628	4420527.5	50	0	0	37	0.74	88	-7792	-7792
181	478662	4420527.5	50	0	0	37	0.8	80	-7792	-7792
182	478696	4420527.5	50	0	0	37	0.76	54	-7792	-7792
183	478730	4420527.5	50	0	0	37	0.89	4	-7792	-7792
184	478764	4420527.5	50	0	0	37	0.42	98	-7792	-7792
185	478798	4420527.5	50	0	0	37	0.9	36	-7792	-7792
186	478832	4420527.5	50	0	0	37	0.88	98	-7792	-7792
187	478866	4420527.5	50	0	0	37	0.54	42	-7792	-7792
188	478900	4420527.5	50	0	0	37	0.85	86	-7792	-7792
189	478934	4420527.5	50	0	0	37	0.12	17	-7792	-7792
190	478968	4420527.5	50	0	0	37	0.77	25	-7792	-7792
191	479002	4420527.5	50	0	0	37	0.37	84	-7792	-7792
192	479036	4420527.5	50	0	0	37	0.51	14	-7792	-7792
193	479070	4420527.5	50	0	0	37	0.56	79	-7792	-7792
194	479104	4420527.5	50	0	0	37	0.06	59	-7792	-7792
195	479138	4420527.5	50	0	0	37	0.24	18	-7792	-7792
196	479172	4420527.5	50	0	0	37	0.04	13	-7792	-7792
197	479206	4420527.5	50	0	0	37	0.84	2	-7792	-7792
198	479240	4420527.5	50	0	0	37	0.04	87	-7792	-7792
199	479274	4420527.5	50	0	0	37	0.51	28	-7792	-7792
200	479308	4420527.5	50	0	0	37	0.62	40	-7792	-7792
201	479342	4420527.5	20.90166	0	0	37	0.02	33	-7792	-7792
202	479376	4420527.5	22.414992	0	0	37	0.13	46	-7792	-7792
203	479410	4420527.5	24.847295	0	0	37	0.88	69	-7792	-7792
204	479444	4420527.5	24.926544	0	0	37	0.78	18	-7792	-7792
205	479478	4420527.5	24.021287	0	0	37	0.28	95	-7792	-7792
206	479512	4420527.5	22.442423	0	0	37	0.85	36	-7792	-7792
207	477710	4420493.5	50	0	0	37	0.73	95	-7792	-7792
208	477744	4420493.5	50	0	0	37	0.61	23	-7792	-7792
209	477778	4420493.5	50	0	0	37	0.88	26	-7792	-7792
210	477812	4420493.5	50	0	0	37	0.39	73	-7792	-7792
211	477846	4420493.5	50	0	0	37	0.25	93	-7792	-7792
212	477880	4420493.5	50	0	0	37	0.55	4	-7792	-7792
213	477914	4420493.5	50	0	0	37	0.45	9	-7792	-7792
214	477948	4420493.5	50	0	0	37	0.33	48	-7792	-7792
215	477982	4420493.5	50	0	0	37	0.51	82	-7792	-7792
216	478016	4420493.5	50	0	0	37	0.33	22	-7792	-7792
217	478050	4420493.5	50	0	0	37	0.05	41	-7792	-7792
218	478084	4420493.5	50	0	0	37	0.48	23	-7792	-7792
219	478118	4420493.5	50	0	0	37	0.32	63	-7792	-7792
220	478152	4420493.5	50	0	0	37	0.15	11	-7792	-7792
221	478186	4420493.5	50	0	0	37	0.8	23	-7792	-7792
222	478220	4420493.5	50	0	0	37	0.67	85	-7792	-7792
223	478254	4420493.5	50	0	0	37	0.69	54	-7792	-7792
224	478288	4420493.5	50	0	0	37	0.36	2	-7792	-7792
225	478322	4420493.5	50	0	0	37	0.3	92	-7792	-7792
226	478356	4420493.5	50	0	0	37	0.05	10	-7792	-7792
227	478390	4420493.5	50	0	0	37	0.83	0	-7792	-7792
228	478424	4420493.5	50	0	0	37	0.47	26	-7792	-7792
229	478458	4420493.5	50	0	0	37	0.74	89	-7792	-7792
230	478492	4420493.5	50	0	0	37	0.74	95	-7792	-7792
231	478526	4420493.5	50	0	0	37	0.31	37	-7792	-7792
232	478560	4420493.5	50	0	0	37	0.04	70	-7792	-7792
233	478594	4420493.5	50	0	0	37	0.72	42	-7792	-7792
234	478628	4420493.5	50	0	0	37	0.74	74	-7792	-7792
235	478662	4420493.5	50	0	0	37	0.62	96	-7792	-7792
236	478696	4420493.5	50	0	0	37	0.9	71	-7792	-7792
237	478730	4420493.5	50	0	0	37	0.55	52	-7792	-7792
238	478764	4420493.5	50	0	0	37	0.65	25	-7792	-7792
239	478798	4420493.5	50	0	0	37	0.1	81	-7792	-7792
240	478832	4420493.5	50	0	0	37	0.14	16	-7792	-7792
241	478866	4420493.5	50	0	0	37	0.59	81	-7792	-7792
242	478900	4420493.5	50	0	0	37	0.61	89	-7792	-7792
243	478934	4420493.5	50	0	0	37	0.3	33	-7792	-7792
244	478968	4420493.5	50	0	0	37	0.8	47	-7792	-7792
245	479002	4420493.5	50	0	0	37	0.36	99	-7792	-7792
246	479036	4420493.5	50	0	0	37	0.2	58	-7792	-7792
247	479070	4420493.5	50	0	0	37	0.66	45	-7792	-7792
248	479104	4420493.5	50	0	0	37	0.89	94	-7792	-7792
249	479138	4420493.5	50	0	0	37	0.68	27	-7792	-7792
250	479172	4420493.5	50	0	0	37	0.13	32	-7792	-7792
251	479206	4420493.5	50	0	0	37	0.11	13	-7792	-7792
252	479240	4420493.5	50	0	0	37	0.45	65	-7792	-7792
253	479274	4420493.5	50	0	0	37	0.88	66	-7792	-7792
254	479308	4420493.5	14.252447	0	0	37	0.59	0	-7792	-7792
255	479342	4420493.5	15.90359103	0	0	37	0.85	8	-7792	-7792
256	479376	4420493.5	12.91554388	0	0	37	0.19	14	-7792	-7792
257	479410	4420493.5	21.555456	0	0	37	0.79	35	-7792	-7792
258	479444	4420493.5	22.47246219	0	0	37	0.52	74	-7792	-7792
259	479478	4420493.5	21.69821349	0	0	37	0.25	24	-7792	-7792
260	479512	4420493.5	18.88933432	0	0	37	0.23	57	-7792	-7792
261	479546	4420493.5	14.89678315	0	0	37	0.24	29	-7792	-7792
262	479580	4420493.5	14.5643846	0	0	37	0.67	99	-7792	-7792
263	479614	4420493.5	14.90008464	0	0	37	0.8	11	-7792	-7792
264	479648	4420493.5	16.05005719	0	0	37	0.86	59	-7792	-7792
265	479682	4420493.5	16.29239787	0	0	37	0.23	55	-7792	-7792
266	479716	4420493.5	16.48927134	0	0	37	0.71	7	-7792	-7792
267	479750	4420493.5	9.180576	0	0	37	0.61	41	-7792	-7792
268	479784	4420493.5	6.013704	1	3.563720005	37	0.49	92	-7792	-7792
269	477710	4420459.5	50	0	0	37	0.74	82	-7792	-7792
270	477744	4420459.5	50	0	0	37	0.19	66	-7792	-7792
271	477778	4420459.5	50	0	0	37	0.04	0	-7792	-7792
272	477812	4420459.5	50	0	0	37	0.29	22	-7792	-7792
273	477846	4420459.5	50	0	0	37	0.25	2	-7792	-7792
274	477880	4420459.5	50	0	0	37	0.47	0	-7792	-7792
275	477914	4420459.5	50	0	0	37	0.83	51	-7792	-7792
276	477948	4420459.5	50	0	0	37	0.27	78	-7792	-7792
277	477982	4420459.5	50	0	0	37	0.39	15	-7792	-7792
278	478016	4420459.5	50	0	0	37	0.85	38	-7792	-7792
279	478050	4420459.5	50	0	0	37	0.81	70	-7792	-7792
280	478084	4420459.5	50	0	0	37	0.77	50	-7792	-7792
281	478118	4420459.5	50	0	0	37	0.13	67	-7792	-7792
282	478152	4420459.5	50	0	0	37	0.82	75	-7792	-7792
283	478186	4420459.5	50	0	0	37	0.55	74	-7792	-7792
284	478220	4420459.5	50	0	0	37	0.15	32	-7792	-7792
285	478254	4420459.5	50	0	0	37	0.68	37	-7792	-7792
286	478288	4420459.5	50	0	0	37	0.36	88	-7792	-7792
287	478322	4420459.5	50	0	0	37	0.05	27	-7792	-7792
288	478356	4420459.5	50	0	0	37	0.14	32	-7792	-7792
289	478390	4420459.5	50	0	0	37	0.11	66	-7792	-7792
290	478424	4420459.5	50	0	0	37	0.43	72	-7792	-7792
291	478458	4420459.5	50	0	0	37	0.8	86	-7792	-7792
292	478492	4420459.5	50	0	0	37	0.11	94	-7792	-7792
293	478526	4420459.5	50	0	0	37	0.02	70	-7792	-7792
294	478560	4420459.5	50	0	0	37	0.34	11	-7792	-7792
295	478594	4420459.5	50	0	0	37	0.45	81	-7792	-7792
296	478628	4420459.5	50	0	0	37	0.81	42	-7792	-7792
297	478662	4420459.5	50	0	0	37	0.74	48	-7792	-7792
298	478696	4420459.5	50	0	0	37	0.81	90	-7792	-7792
299	478730	4420459.5	50	0	0	37	0.24	80	-7792	-7792
300	478764	4420459.5	50	0	0	37	0.87	9	-7792	-7792
301	478798	4420459.5	50	0	0	37	0.22	41	-7792	-7792
302	478832	4420459.5	50	0	0	37	0.51	59	-7792	-7792
303	478866	4420459.5	50	0	0	37	0.64	47	-7792	-7792
304	478900	4420459.5	50	0	0	37	0.45	52	-7792	-7792
305	478934	4420459.5	50	0	0	37	0.28	38	-7792	-7792
306	478968	4420459.5	50	0	0	37	0.51	55	-7792	-7792
307	479002	4420459.5	50	0	0	37	0.29	45	-7792	-7792
308	479036	4420459.5	50	0	0	37	0.02	49	-7792	-7792
309	479070	4420459.5	50	0	0	37	0.48	45	-7792	-7792
310	479104	4420459.5	50	0	0	37	0.62	2	-7792	-7792
311	479138	4420459.5	50	0	0	37	0.06	70	-7792	-7792
312	479172	4420459.5	50	0	0	37	0.35	59	-7792	-7792
313	479206	4420459.5	50	0	0	37	0.45	38	-7792	-7792
314	479240	4420459.5	18.04489789	0	0	37	0.34	45	-7792	-7792
315	479274	4420459.5	19.09572	0	0	37	0.12	43	-7792	-7792
316	479308	4420459.5	14.450568	0	0	37	0.6	82	-7792	-7792
317	479342	4420459.5	9.787219883	0	0	37	0.14	23	-7792	-7792
318	479376	4420459.5	11.311128	0	0	37	0.2	84	-7792	-7792
319	479410	4420459.5	19.24882993	0	0	37	0.77	65	-7792	-7792
320	479444	4420459.5	12.51571074	0	0	37	0.54	30	-7792	-7792
321	479478	4420459.5	9.998659518	0	0	37	0.14	75	-7792	-7792
322	479512	4420459.5	10.15185686	0	0	37	0.71	33	-7792	-7792
323	479546	4420459.5	10.77468	0	0	37	0.16	39	-7792	-7792
324	479580	4420459.5	11.09633302	0	0	37	0.58	46	-7792	-7792
325	479614	4420459.5	11.59545167	0	0	37	0.42	12	-7792	-7792
326	479648	4420459.5	12.170664	0	0	37	0.13	7	-7792	-7792
327	479682	4420459.5	13.82597318	0	0	37	0.32	64	-7792	-7792
328	479716	4420459.5	14.20403175	0	0	37	0.19	32	-7792	-7792
329	479750	4420459.5	8.84682	1	0.698688355	37	0.1	37	-7792	-7792
330	479784	4420459.5	6.001512	1	3.563044419	37	0.13	1	-7792	-7792
331	479818	4420459.5	9.424416	0	0	37	0.57	30	-7792	-7792
332	479852	4420459.5	14.30684011	0	0	37	0.51	79	-7792	-7792
333	479886	4420459.5	16.77924	0	0	37	0.7	69	-7792	-7792
334	479920	4420459.5	19.0484026	0	0	37	0.53	96	-7792	-7792
335	479954	4420459.5	19.3951843	0	0	37	0.73	86	-7792	-7792
336	479988	4420459.5	19.30783224	0	0	37	0.65	34	-7792	-7792
337	480022	4420459.5	17.40978994	0	0	37	0.1	14	-7792	-7792
338	480056	4420459.5	18.01368	0	0	37	0.52	73	-7792	-7792
339	477710	4420425.5	50	0	0	37	0.08	99	-7792	-7792
340	477744	4420425.5	50	0	0	37	0.15	41	-7792	-7792
341	477778	4420425.5	50	0	0	37	0.08	38	-7792	-7792
342	477812	4420425.5	50	0	0	37	0.72	88	-7792	-7792
343	477846	4420425.5	50	0	0	37	0.17	99	-7792	-7792
344	477880	4420425.5	50	0	0	37	0.41	86	-7792	-7792
345	477914	4420425.5	50	0	0	37	0.14	91	-7792	-7792
346	477948	4420425.5	50	0	0	37	0.84	64	-7792	-7792
347	477982	4420425.5	50	0	0	37	0.39	99	-7792	-7792
348	478016	4420425.5	50	0	0	37	0.84	24	-7792	-7792
349	478050	4420425.5	50	0	0	37	0.19	79	-7792	-7792
350	478084	4420425.5	50	0	0	37	0.04	35	-7792	-7792
351	478118	4420425.5	50	0	0	37	0.89	80	-7792	-7792
352	478152	4420425.5	50	0	0	37	0.05	50	-7792	-7792
353	478186	4420425.5	50	0	0	37	0.87	3	-7792	-7792
354	478220	4420425.5	50	0	0	37	0.73	51	-7792	-7792
355	478254	4420425.5	50	0	0	37	0.72	76	-7792	-7792
356	478288	4420425.5	50	0	0	37	0.05	61	-7792	-7792
357	478322	4420425.5	50	0	0	37	0.74	70	-7792	-7792
358	478356	4420425.5	50	0	0	37	0.11	2	-7792	-7792
359	478390	4420425.5	50	0	0	37	0.64	77	-7792	-7792
360	478424	4420425.5	50	0	0	37	0.2	56	-7792	-7792
361	478458	4420425.5	50	0	0	37	0.39	29	-7792	-7792
362	478492	4420425.5	50	0	0	37	0.06	91	-7792	-7792
363	478526	4420425.5	50	0	0	37	0.65	0	-7792	-7792
364	478560	4420425.5	50	0	0	37	0.6	55	-7792	-7792
365	478594	4420425.5	50	0	0	37	0.79	2	-7792	-7792
366	478628	4420425.5	50	0	0	37	0.28	67	-7792	-7792
367	478662	4420425.5	50	0	0	37	0.71	97	-7792	-7792
368	478696	4420425.5	50	0	0	37	0.65	62	-7792	-7792
369	478730	4420425.5	50	0	0	37	0.67	67	-7792	-7792
370	478764	4420425.5	50	0	0	37	0.65	5	-7792	-7792
371	478798	4420425.5	50	0	0	37	0.15	41	-7792	-7792
372	478832	4420425.5	50	0	0	37	0.83	39	-7792	-7792
373	478866	4420425.5	50	0	0	37	0.43	68	-7792	-7792
374	478900	4420425.5	50	0	0	37	0.64	19	-7792	-7792
375	478934	4420425.5	50	0	0	37	0.32	84	-7792	-7792
376	478968	4420425.5	50	0	0	37	0.76	90	-7792	-7792
377	479002	4420425.5	50	0	0	37	0.78	30	-7792	-7792
378	479036	4420425.5	50	0	0	37	0.73	12	-7792	-7792
379	479070	4420425.5	50	0	0	37	0.17	7	-7792	-7792
380	479104	4420425.5	50	0	0	37	0.37	89	-7792	-7792
381	479138	4420425.5	50	0	0	37	0.27	37	-7792	-7792
382	479172	4420425.5	50	0	0	37	0.83	34	-7792	-7792
383	479206	4420425.5	11.256264	0	0	37	0.87	28	-7792	-7792
384	479240	4420425.5	16.05041197	0	0	37	0.63	41	-7792	-7792
385	479274	4420425.5	16.968215	0	0	37	0.64	87	-7792	-7792
386	479308	4420425.5	13.52242229	0	0	37	0.19	4	-7792	-7792
387	479342	4420425.5	7.448579518	1	1.008478488	37	0.03	25	-7792	-7792
388	479376	4420425.5	7.424928	1	1.041370705	37	0.13	89	-7792	-7792
389	479410	4420425.5	5.826479202	1	2.667490163	37	0.71	74	-7792	-7792
390	479444	4420425.5	5.148072	1	3.384048812	37	0.52	84	-7792	-7792
391	479478	4420425.5	8.293435891	0	0	37	0.27	60	-7792	-7792
392	479512	4420425.5	9.05256	0	0	37	0.82	41	-7792	-7792
393	479546	4420425.5	8.984643198	0	0	37	0.13	96	-7792	-7792
394	479580	4420425.5	9.54024	0	0	37	0.31	70	-7792	-7792
395	479614	4420425.5	9.149880737	0	0	37	0.06	81	-7792	-7792
396	479648	4420425.5	9.760851212	0	0	37	0.81	91	-7792	-7792
397	479682	4420425.5	10.22558961	0	0	37	0.05	60	-7792	-7792
398	479716	4420425.5	8.463149349	1	0.967171929	37	0.19	37	-7792	-7792
399	479750	4420425.5	8.671834997	1	0.848752981	37	0.49	19	-7792	-7792
400	479784	4420425.5	5.971032	1	3.570781779	37	0.05	97	-7792	-7792
401	479818	4420425.5	10.07364	0	0	37	0.58	2	-7792	-7792
402	479852	4420425.5	15.066264	0	0	37	0.52	13	-7792	-7792
403	479886	4420425.5	18.43419227	0	0	37	0.29	14	-7792	-7792
404	479920	4420425.5	20.37659503	0	0	37	0.85	93	-7792	-7792
405	479954	4420425.5	21.122641	0	0	37	0.53	30	-7792	-7792
406	479988	4420425.5	19.66441498	0	0	37	0.03	1	-7792	-7792
407	480022	4420425.5	18.8269351	0	0	37	0.42	88	-7792	-7792
408	480056	4420425.5	19.49417585	0	0	37	0.29	17	-7792	-7792
409	480090	4420425.5	19.729705	0	0	37	0.51	46	-7792	-7792
410	480124	4420425.5	21.74465177	0	0	37	0.82	92	-7792	-7792
411	480158	4420425.5	21.59295967	0	0	37	0.06	45	-7792	-7792
412	480192	4420425.5	21.45192569	0	0	37	0.39	85	-7792	-7792
413	480226	4420425.5	21.342095	0	0	37	0.84	69	-7792	-7792
414	480260	4420425.5	22.61159664	0	0	37	0.13	24	-7792	-7792
415	480294	4420425.5	22.9089021	0	0	37	0.09	73	-7792	-7792
416	480328	4420425.5	25.042369	0	0	37	0.36	2	-7792	-7792
417	477676	4420391.5	50	0	0	37	0.35	18	-7792	-7792
418	477710	4420391.5	50	0	0	37	0.43	21	-7792	-7792
419	477744	4420391.5	50	0	0	37	0.42	89	-7792	-7792
420	477778	4420391.5	50	0	0	37	0.73	99	-7792	-7792
421	477812	4420391.5	50	0	0	37	0.55	93	-7792	-7792
422	477846	4420391.5	50	0	0	37	0.58	30	-7792	-7792
423	477880	4420391.5	50	0	0	37	0.04	80	-7792	-7792
424	477914	4420391.5	50	0	0	37	0.1	86	-7792	-7792
425	477948	4420391.5	50	0	0	37	0.29	61	-7792	-7792
426	477982	4420391.5	50	0	0	37	0.34	22	-7792	-7792
427	478016	4420391.5	50	0	0	37	0.33	98	-7792	-7792
428	478050	4420391.5	50	0	0	37	0.89	56	-7792	-7792
429	478084	4420391.5	50	0	0	37	0.13	29	-7792	-7792
430	478118	4420391.5	50	0	0	37	0.25	78	-7792	-7792
431	478152	4420391.5	50	0	0	37	0.1	58	-7792	-7792
432	478186	4420391.5	50	0	0	37	0.24	72	-7792	-7792
433	478220	4420391.5	50	0	0	37	0.6	25	-7792	-7792
434	478254	4420391.5	50	0	0	37	0.43	84	-7792	-7792
435	478288	4420391.5	50	0	0	37	0.66	0	-7792	-7792
436	478322	4420391.5	50	0	0	37	0.66	81	-7792	-7792
437	478356	4420391.5	50	0	0	37	0.32	49	-7792	-7792
438	478390	4420391.5	50	0	0	37	0.83	1	-7792	-7792
439	478424	4420391.5	50	0	0	37	0.09	82	-7792	-7792
440	478458	4420391.5	50	0	0	37	0.04	90	-7792	-7792
441	478492	4420391.5	50	0	0	37	0.16	44	-7792	-7792
442	478526	4420391.5	50	0	0	37	0.52	63	-7792	-7792
443	478560	4420391.5	50	0	0	37	0.43	81	-7792	-7792
444	478594	4420391.5	50	0	0	37	0.07	5	-7792	-7792
445	478628	4420391.5	50	0	0	37	0.79	35	-7792	-7792
446	478662	4420391.5	50	0	0	37	0.33	66	-7792	-7792
447	478696	4420391.5	50	0	0	37	0.79	54	-7792	-7792
448	478730	4420391.5	50	0	0	37	0.89	64	-7792	-7792
449	478764	4420391.5	50	0	0	37	0.29	89	-7792	-7792
450	478798	4420391.5	50	0	0	37	0.33	27	-7792	-7792
451	478832	4420391.5	50	0	0	37	0.81	33	-7792	-7792
452	478866	4420391.5	50	0	0	37	0.16	43	-7792	-7792
453	478900	4420391.5	50	0	0	37	0.44	64	-7792	-7792
454	478934	4420391.5	50	0	0	37	0.77	92	-7792	-7792
455	478968	4420391.5	50	0	0	37	0.66	1	-7792	-7792
456	479002	4420391.5	50	0	0	37	0.89	35	-7792	-7792
457	479036	4420391.5	50	0	0	37	0.31	60	-7792	-7792
458	479070	4420391.5	50	0	0	37	0.38	52	-7792	-7792
459	479104	4420391.5	50	0	0	37	0.54	58	-7792	-7792
460	479138	4420391.5	10.503408	0	0	37	0.21	14	-7792	-7792
461	479172	4420391.5	9.369552	0	0	37	0.2	46	-7792	-7792
462	479206	4420391.5	8.4582	0	0	37	0.42	38	-7792	-7792
463	479240	4420391.5	9.671304	0	0	37	0.64	57	-7792	-7792
464	479274	4420391.5	13.511784	0	0	37	0.46	53	-7792	-7792
465	479308	4420391.5	4.843272	1	3.609018893	37	0.22	73	-7792	-7792
466	479342	4420391.5	6.663275432	1	1.794070188	37	0.17	46	-7792	-7792
467	479376	4420391.5	7.092696	1	1.373072866	37	0.79	76	-7792	-7792
468	479410	4420391.5	7.100506071	1	1.374633088	37	0.19	57	-7792	-7792
469	479444	4420391.5	8.875776	0	0	37	0.64	60	-7792	-7792
470	479478	4420391.5	7.287768	1	1.334890193	37	0.32	51	-7792	-7792
471	479512	4420391.5	5.184648	1	3.490984874	37	0.57	32	-7792	-7792
472	479546	4420391.5	8.586216	0	0	37	0.65	44	-7792	-7792
473	479580	4420391.5	8.342376	1	0.517137521	37	0.47	33	-7792	-7792
474	479614	4420391.5	8.857488	0	0	37	0.61	10	-7792	-7792
475	479648	4420391.5	8.506968	1	0.814731622	37	0.54	32	-7792	-7792
476	479682	4420391.5	8.333232	1	0.998630427	37	0.55	79	-7792	-7792
477	479716	4420391.5	8.271862496	1	1.060318744	37	0.52	32	-7792	-7792
478	479750	4420391.5	8.948928	0	0	37	0.16	86	-7792	-7792
479	479784	4420391.5	8.269224	1	1.250022547	37	0.2	29	-7792	-7792
480	479818	4420391.5	14.331696	0	0	37	0.34	7	-7792	-7792
481	479852	4420391.5	16.690847	0	0	37	0.35	63	-7792	-7792
482	479886	4420391.5	19.096675	0	0	37	0.43	20	-7792	-7792
483	479920	4420391.5	21.32580024	0	0	37	0.8	22	-7792	-7792
484	479954	4420391.5	22.16165315	0	0	37	0.68	46	-7792	-7792
485	479988	4420391.5	21.479256	0	0	37	0.31	36	-7792	-7792
486	480022	4420391.5	20.744687	0	0	37	0.47	98	-7792	-7792
487	480056	4420391.5	22.003513	0	0	37	0.56	17	-7792	-7792
488	480090	4420391.5	22.58852536	0	0	37	0.89	1	-7792	-7792
489	480124	4420391.5	22.51399409	0	0	37	0.74	72	-7792	-7792
490	480158	4420391.5	22.8650751	0	0	37	0.57	56	-7792	-7792
491	480192	4420391.5	21.994369	0	0	37	0.22	25	-7792	-7792
492	480226	4420391.5	21.9659486	0	0	37	0.78	47	-7792	-7792
493	480260	4420391.5	23.08659355	0	0	37	0.62	74	-7792	-7792
494	480294	4420391.5	24.37213908	0	0	37	0.67	56	-7792	-7792
495	480328	4420391.5	24.932641	0	0	37	0.57	13	-7792	-7792
496	480362	4420391.5	25.5151574	0	0	37	0.29	94	-7792	-7792
497	480396	4420391.5	24.88331303	0	0	37	0.2	7	-7792	-7792
498	480430	4420391.5	24.67602747	0	0	37	0.64	47	-7792	-7792
499	480464	4420391.5	24.889969	0	0	37	0.32	41	-7792	-7792
500	480498	4420391.5	24.69060057	0	0	37	0.14	60	-7792	-7792
501	480532	4420391.5	26.285951	0	0	37	0.81	77	-7792	-7792
502	480566	4420391.5	26.316431	0	0	37	0.76	55	-7792	-7792
503	480600	4420391.5	25.889713	0	0	37	0.49	26	-7792	-7792
504	477676	4420357.5	50	0	0	37	0.22	86	-7792	-7792
505	477710	4420357.5	50	0	0	37	0.03	16	-7792	-7792
506	477744	4420357.5	50	0	0	37	0.56	88	-7792	-7792
507	477778	4420357.5	50	0	0	37	0.44	16	-7792	-7792
508	477812	4420357.5	50	0	0	37	0.86	1	-7792	-7792
509	477846	4420357.5	50	0	0	37	0.16	22	-7792	-7792
510	477880	4420357.5	50	0	0	37	0.3	38	-7792	-7792
511	477914	4420357.5	50	0	0	37	0.74	21	-7792	-7792
512	477948	4420357.5	50	0	0	37	0.66	97	-7792	-7792
513	477982	4420357.5	50	0	0	37	0.25	43	-7792	-7792
514	478016	4420357.5	50	0	0	37	0.72	33	-7792	-7792
515	478050	4420357.5	50	0	0	37	0.89	49	-7792	-7792
516	478084	4420357.5	50	0	0	37	0.65	37	-7792	-7792
517	478118	4420357.5	50	0	0	37	0.12	86	-7792	-7792
518	478152	4420357.5	50	0	0	37	0.45	5	-7792	-7792
519	478186	4420357.5	50	0	0	37	0.31	32	-7792	-7792
520	478220	4420357.5	50	0	0	37	0.71	52	-7792	-7792
521	478254	4420357.5	50	0	0	37	0.76	36	-7792	-7792
522	478288	4420357.5	50	0	0	37	0.06	63	-7792	-7792
523	478322	4420357.5	50	0	0	37	0.03	5	-7792	-7792
524	478356	4420357.5	50	0	0	37	0.22	33	-7792	-7792
525	478390	4420357.5	50	0	0	37	0.34	45	-7792	-7792
526	478424	4420357.5	50	0	0	37	0.62	80	-7792	-7792
527	478458	4420357.5	50	0	0	37	0.14	14	-7792	-7792
528	478492	4420357.5	50	0	0	37	0.23	99	-7792	-7792
529	478526	4420357.5	50	0	0	37	0.15	15	-7792	-7792
530	478560	4420357.5	50	0	0	37	0.26	23	-7792	-7792
531	478594	4420357.5	50	0	0	37	0.74	75	-7792	-7792
532	478628	4420357.5	50	0	0	37	0.37	47	-7792	-7792
533	478662	4420357.5	50	0	0	37	0.08	0	-7792	-7792
534	478696	4420357.5	50	0	0	37	0.23	98	-7792	-7792
535	478730	4420357.5	50	0	0	37	0.67	97	-7792	-7792
536	478764	4420357.5	50	0	0	37	0.91	35	-7792	-7792
537	478798	4420357.5	50	0	0	37	0.22	23	-7792	-7792
538	478832	4420357.5	50	0	0	37	0.65	9	-7792	-7792
539	478866	4420357.5	50	0	0	37	0.76	76	-7792	-7792
540	478900	4420357.5	50	0	0	37	0.1	85	-7792	-7792
541	478934	4420357.5	50	0	0	37	0.38	21	-7792	-7792
542	478968	4420357.5	50	0	0	37	0.74	69	-7792	-7792
543	479002	4420357.5	50	0	0	37	0.57	10	-7792	-7792
544	479036	4420357.5	50	0	0	37	0.75	12	-7792	-7792
545	479070	4420357.5	50	0	0	37	0.38	75	-7792	-7792
546	479104	4420357.5	20.23872	0	0	37	0.24	42	-7792	-7792
547	479138	4420357.5	17.06634394	0	0	37	0.39	84	-7792	-7792
548	479172	4420357.5	15.99671243	0	0	37	0.49	36	-7792	-7792
549	479206	4420357.5	14.29682899	0	0	37	0.44	99	-7792	-7792
550	479240	4420357.5	6.272581673	1	2.143897826	37	0.35	27	-7792	-7792
551	479274	4420357.5	8.860864119	0	0	37	0.14	13	-7792	-7792
552	479308	4420357.5	7.04088	1	1.387789248	37	0.64	68	-7792	-7792
553	479342	4420357.5	7.149948524	1	1.288005153	37	0.38	93	-7792	-7792
554	479376	4420357.5	7.916813383	1	0.529486139	37	0.72	51	-7792	-7792
555	479410	4420357.5	8.290521575	0	0	37	0.56	9	-7792	-7792
556	479444	4420357.5	8.65632	0	0	37	0.57	76	-7792	-7792
557	479478	4420357.5	10.2282983	0	0	37	0.62	13	-7792	-7792
558	479512	4420357.5	9.892634068	0	0	37	0.02	82	-7792	-7792
559	479546	4420357.5	6.599799269	1	2.210561312	37	0.22	85	-7792	-7792
560	479580	4420357.5	7.951314652	1	0.876950255	37	0.62	47	-7792	-7792
561	479614	4420357.5	8.396353021	1	0.639414403	37	0.43	54	-7792	-7792
562	479648	4420357.5	8.540496	1	0.735815404	37	0.8	49	-7792	-7792
563	479682	4420357.5	8.232648	1	1.08632849	37	0.55	9	-7792	-7792
564	479716	4420357.5	8.299704	1	1.010748197	37	0.62	0	-7792	-7792
565	479750	4420357.5	5.923478361	1	3.480121072	37	0.54	21	-7792	-7792
566	479784	4420357.5	10.01727518	0	0	37	0.79	62	-7792	-7792
567	479818	4420357.5	15.96906635	0	0	37	0.89	1	-7792	-7792
568	479852	4420357.5	18.358104	0	0	37	0.02	55	-7792	-7792
569	479886	4420357.5	20.94170261	0	0	37	0.21	70	-7792	-7792
570	479920	4420357.5	22.360128	0	0	37	0.73	97	-7792	-7792
571	479954	4420357.5	22.640544	0	0	37	0.14	60	-7792	-7792
572	479988	4420357.5	22.43945972	0	0	37	0.78	14	-7792	-7792
573	480022	4420357.5	22.2702115	0	0	37	0.29	66	-7792	-7792
574	480056	4420357.5	23.10161368	0	0	37	0.31	32	-7792	-7792
575	480090	4420357.5	23.253192	0	0	37	0.27	14	-7792	-7792
576	480124	4420357.5	23.08815496	0	0	37	0.11	59	-7792	-7792
577	480158	4420357.5	23.27493795	0	0	37	0.6	11	-7792	-7792
578	480192	4420357.5	23.990808	0	0	37	0.02	19	-7792	-7792
579	480226	4420357.5	22.94206751	0	0	37	0.77	64	-7792	-7792
580	480260	4420357.5	23.43603399	0	0	37	0.14	90	-7792	-7792
581	480294	4420357.5	24.804623	0	0	37	0.55	9	-7792	-7792
582	480328	4420357.5	25.469087	0	0	37	0.1	10	-7792	-7792
583	480362	4420357.5	25.46729644	0	0	37	0.48	71	-7792	-7792
584	480396	4420357.5	25.06167476	0	0	37	0.26	23	-7792	-7792
585	480430	4420357.5	24.896064	0	0	37	0.47	51	-7792	-7792
586	480464	4420357.5	25.014936	0	0	37	0.73	72	-7792	-7792
587	480498	4420357.5	25.03932	0	0	37	0.82	43	-7792	-7792
588	480532	4420357.5	25.06483959	0	0	37	0.86	86	-7792	-7792
589	480566	4420357.5	26.09540005	0	0	37	0.62	5	-7792	-7792
590	480600	4420357.5	25.554431	0	0	37	0.73	67	-7792	-7792
591	480634	4420357.5	25.21244892	0	0	37	0.47	96	-7792	-7792
592	480668	4420357.5	24.5120165	0	0	37	0.08	43	-7792	-7792
593	480702	4420357.5	24.83540887	0	0	37	0.23	42	-7792	-7792
594	480736	4420357.5	50	0	0	37	0.62	0	-7792	-7792
595	480770	4420357.5	50	0	0	37	0.26	62	-7792	-7792
596	480804	4420357.5	50	0	0	37	0.29	16	-7792	-7792
597	480838	4420357.5	50	0	0	37	0.54	24	-7792	-7792
598	480872	4420357.5	50	0	0	37	0.7	13	-7792	-7792
599	477676	4420323.5	50	0	0	37	0.47	76	-7792	-7792
600	477710	4420323.5	50	0	0	37	0.87	99	-7792	-7792
601	477744	4420323.5	50	0	0	37	0.08	57	-7792	-7792
602	477778	4420323.5	50	0	0	37	0.39	8	-7792	-7792
603	477812	4420323.5	50	0	0	37	0.23	86	-7792	-7792
604	477846	4420323.5	50	0	0	37	0.91	60	-7792	-7792
605	477880	4420323.5	50	0	0	37	0.26	13	-7792	-7792
606	477914	4420323.5	50	0	0	37	0.5	80	-7792	-7792
607	477948	4420323.5	50	0	0	37	0.1	96	-7792	-7792
608	477982	4420323.5	50	0	0	37	0.16	76	-7792	-7792
609	478016	4420323.5	50	0	0	37	0.03	25	-7792	-7792
610	478050	4420323.5	50	0	0	37	0.16	67	-7792	-7792
611	478084	4420323.5	50	0	0	37	0.53	18	-7792	-7792
612	478118	4420323.5	50	0	0	37	0.16	93	-7792	-7792
613	478152	4420323.5	50	0	0	37	0.63	89	-7792	-7792
614	478186	4420323.5	50	0	0	37	0.57	26	-7792	-7792
615	478220	4420323.5	50	0	0	37	0.68	40	-7792	-7792
616	478254	4420323.5	50	0	0	37	0.52	10	-7792	-7792
617	478288	4420323.5	50	0	0	37	0.21	81	-7792	-7792
618	478322	4420323.5	50	0	0	37	0.74	93	-7792	-7792
619	478356	4420323.5	50	0	0	37	0.4	98	-7792	-7792
620	478390	4420323.5	50	0	0	37	0.43	70	-7792	-7792
621	478424	4420323.5	50	0	0	37	0.57	60	-7792	-7792
622	478458	4420323.5	50	0	0	37	0.14	12	-7792	-7792
623	478492	4420323.5	50	0	0	37	0.52	18	-7792	-7792
624	478526	4420323.5	50	0	0	37	0.6	4	-7792	-7792
625	478560	4420323.5	50	0	0	37	0.55	32	-7792	-7792
626	478594	4420323.5	50	0	0	37	0.22	27	-7792	-7792
627	478628	4420323.5	50	0	0	37	0.23	50	-7792	-7792
628	478662	4420323.5	50	0	0	37	0.47	85	-7792	-7792
629	478696	4420323.5	50	0	0	37	0.56	24	-7792	-7792
630	478730	4420323.5	50	0	0	37	0.9	36	-7792	-7792
631	478764	4420323.5	50	0	0	37	0.4	87	-7792	-7792
632	478798	4420323.5	50	0	0	37	0.53	55	-7792	-7792
633	478832	4420323.5	50	0	0	37	0.4	5	-7792	-7792
634	478866	4420323.5	50	0	0	37	0.45	89	-7792	-7792
635	478900	4420323.5	50	0	0	37	0.57	90	-7792	-7792
636	478934	4420323.5	50	0	0	37	0.28	26	-7792	-7792
637	478968	4420323.5	50	0	0	37	0.71	78	-7792	-7792
638	479002	4420323.5	50	0	0	37	0.06	61	-7792	-7792
639	479036	4420323.5	23.521415	0	0	37	0.63	28	-7792	-7792
640	479070	4420323.5	22.99367583	0	0	37	0.59	44	-7792	-7792
641	479104	4420323.5	21.808441	0	0	37	0.11	83	-7792	-7792
642	479138	4420323.5	20.049744	0	0	37	0.5	70	-7792	-7792
643	479172	4420323.5	15.71665416	0	0	37	0.5	19	-7792	-7792
644	479206	4420323.5	11.62829361	0	0	37	0.7	75	-7792	-7792
645	479240	4420323.5	6.879336	1	1.541743189	37	0.9	47	-7792	-7792
646	479274	4420323.5	4.721352	1	3.69731962	37	0.42	26	-7792	-7792
647	479308	4420323.5	6.807386031	1	1.617111012	37	0.58	45	-7792	-7792
648	479342	4420323.5	7.720580542	1	0.708255086	37	0.6	32	-7792	-7792
649	479376	4420323.5	8.887213675	0	0	37	0.38	46	-7792	-7792
650	479410	4420323.5	10.56143005	0	0	37	0.6	5	-7792	-7792
651	479444	4420323.5	17.11897935	0	0	37	0.68	24	-7792	-7792
652	479478	4420323.5	18.16791211	0	0	37	0.23	10	-7792	-7792
653	479512	4420323.5	17.894808	0	0	37	0.7	27	-7792	-7792
654	479546	4420323.5	14.71305071	0	0	37	0.16	8	-7792	-7792
655	479580	4420323.5	7.729728	1	1.210936807	37	0.83	27	-7792	-7792
656	479614	4420323.5	5.817108	1	3.184020771	37	0.75	17	-7792	-7792
657	479648	4420323.5	9.272016	0	0	37	0.79	29	-7792	-7792
658	479682	4420323.5	8.539123448	1	0.765305001	37	0.74	80	-7792	-7792
659	479716	4420323.5	7.90956	1	1.384962754	37	0.23	2	-7792	-7792
660	479750	4420323.5	8.496921122	1	0.832726237	37	0.41	66	-7792	-7792
661	479784	4420323.5	10.24976474	0	0	37	0.53	42	-7792	-7792
662	479818	4420323.5	17.41716729	0	0	37	0.85	80	-7792	-7792
663	479852	4420323.5	20.85305547	0	0	37	0.54	68	-7792	-7792
664	479886	4420323.5	21.948649	0	0	37	0.02	91	-7792	-7792
665	479920	4420323.5	22.771608	0	0	37	0.14	82	-7792	-7792
666	479954	4420323.5	23.05812	0	0	37	0.8	77	-7792	-7792
667	479988	4420323.5	23.750015	0	0	37	0.7	32	-7792	-7792
668	480022	4420323.5	24.2340735	0	0	37	0.68	49	-7792	-7792
669	480056	4420323.5	24.076151	0	0	37	0.05	97	-7792	-7792
670	480090	4420323.5	24.74975239	0	0	37	0.34	0	-7792	-7792
671	480124	4420323.5	24.24484241	0	0	37	0.1	55	-7792	-7792
672	480158	4420323.5	24.585169	0	0	37	0.28	80	-7792	-7792
673	480192	4420323.5	23.268431	0	0	37	0.55	87	-7792	-7792
674	480226	4420323.5	24.188928	0	0	37	0.64	56	-7792	-7792
675	480260	4420323.5	24.46262962	0	0	37	0.2	97	-7792	-7792
676	480294	4420323.5	24.74247889	0	0	37	0.75	74	-7792	-7792
677	480328	4420323.5	25.965913	0	0	37	0.66	16	-7792	-7792
678	480362	4420323.5	25.459944	0	0	37	0.44	32	-7792	-7792
679	480396	4420323.5	25.37229133	0	0	37	0.4	83	-7792	-7792
680	480430	4420323.5	26.331672	0	0	37	0.39	95	-7792	-7792
681	480464	4420323.5	25.36112655	0	0	37	0.1	5	-7792	-7792
682	480498	4420323.5	25.383744	0	0	37	0.91	24	-7792	-7792
683	480532	4420323.5	25.331928	0	0	37	0.47	90	-7792	-7792
684	480566	4420323.5	25.4370845	0	0	37	0.23	34	-7792	-7792
685	480600	4420323.5	25.59380941	0	0	37	0.27	69	-7792	-7792
686	480634	4420323.5	25.01684625	0	0	37	0.25	95	-7792	-7792
687	480668	4420323.5	24.731472	0	0	37	0.26	29	-7792	-7792
688	480702	4420323.5	24.749759	0	0	37	0.88	65	-7792	-7792
689	480736	4420323.5	50	0	0	37	0.61	61	-7792	-7792
690	480770	4420323.5	50	0	0	37	0.58	67	-7792	-7792
691	480804	4420323.5	50	0	0	37	0.89	64	-7792	-7792
692	480838	4420323.5	50	0	0	37	0.25	49	-7792	-7792
693	480872	4420323.5	50	0	0	37	0.05	87	-7792	-7792
694	480906	4420323.5	50	0	0	37	0.27	2	-7792	-7792
695	480940	4420323.5	50	0	0	37	0.32	77	-7792	-7792
696	480974	4420323.5	50	0	0	37	0.12	69	-7792	-7792
697	481008	4420323.5	50	0	0	37	0.59	51	-7792	-7792
698	481042	4420323.5	50	0	0	37	0.59	25	-7792	-7792
699	481076	4420323.5	50	0	0	37	0.1	71	-7792	-7792
700	481110	4420323.5	50	0	0	37	0.52	8	-7792	-7792
701	481144	4420323.5	50	0	0	37	0.32	62	-7792	-7792
702	477676	4420289.5	50	0	0	37	0.17	67	-7792	-7792
703	477710	4420289.5	50	0	0	37	0.42	74	-7792	-7792
704	477744	4420289.5	50	0	0	37	0.69	26	-7792	-7792
705	477778	4420289.5	50	0	0	37	0.68	41	-7792	-7792
706	477812	4420289.5	50	0	0	37	0.41	79	-7792	-7792
707	477846	4420289.5	50	0	0	37	0.79	71	-7792	-7792
708	477880	4420289.5	50	0	0	37	0.72	85	-7792	-7792
709	477914	4420289.5	50	0	0	37	0.83	32	-7792	-7792
710	477948	4420289.5	50	0	0	37	0.39	92	-7792	-7792
711	477982	4420289.5	50	0	0	37	0.71	56	-7792	-7792
712	478016	4420289.5	50	0	0	37	0.44	1	-7792	-7792
713	478050	4420289.5	50	0	0	37	0.72	81	-7792	-7792
714	478084	4420289.5	50	0	0	37	0.77	23	-7792	-7792
715	478118	4420289.5	50	0	0	37	0.65	46	-7792	-7792
716	478152	4420289.5	50	0	0	37	0.9	62	-7792	-7792
717	478186	4420289.5	50	0	0	37	0.48	47	-7792	-7792
718	478220	4420289.5	50	0	0	37	0.88	31	-7792	-7792
719	478254	4420289.5	50	0	0	37	0.79	48	-7792	-7792
720	478288	4420289.5	50	0	0	37	0.34	60	-7792	-7792
721	478322	4420289.5	50	0	0	37	0.33	40	-7792	-7792
722	478356	4420289.5	50	0	0	37	0.8	16	-7792	-7792
723	478390	4420289.5	50	0	0	37	0.21	21	-7792	-7792
724	478424	4420289.5	50	0	0	37	0.12	7	-7792	-7792
725	478458	4420289.5	50	0	0	37	0.77	35	-7792	-7792
726	478492	4420289.5	50	0	0	37	0.33	25	-7792	-7792
727	478526	4420289.5	50	0	0	37	0.51	37	-7792	-7792
728	478560	4420289.5	50	0	0	37	0.16	40	-7792	-7792
729	478594	4420289.5	50	0	0	37	0.88	66	-7792	-7792
730	478628	4420289.5	50	0	0	37	0.49	76	-7792	-7792
731	478662	4420289.5	50	0	0	37	0.65	22	-7792	-7792
732	478696	4420289.5	50	0	0	37	0.07	14	-7792	-7792
733	478730	4420289.5	50	0	0	37	0.45	40	-7792	-7792
734	478764	4420289.5	50	0	0	37	0.23	74	-7792	-7792
735	478798	4420289.5	50	0	0	37	0.6	87	-7792	-7792
736	478832	4420289.5	50	0	0	37	0.66	70	-7792	-7792
737	478866	4420289.5	50	0	0	37	0.68	20	-7792	-7792
738	478900	4420289.5	50	0	0	37	0.75	51	-7792	-7792
739	478934	4420289.5	50	0	0	37	0.84	49	-7792	-7792
740	478968	4420289.5	50	0	0	37	0.86	14	-7792	-7792
741	479002	4420289.5	24.75816082	0	0	37	0.36	60	-7792	-7792
742	479036	4420289.5	25.06030359	0	0	37	0.34	24	-7792	-7792
743	479070	4420289.5	22.56029622	0	0	37	0.07	93	-7792	-7792
744	479104	4420289.5	21.71565744	0	0	37	0.85	56	-7792	-7792
745	479138	4420289.5	19.60174001	0	0	37	0.25	83	-7792	-7792
746	479172	4420289.5	11.42126921	0	0	37	0.18	80	-7792	-7792
747	479206	4420289.5	8.662416	0	0	37	0.64	95	-7792	-7792
748	479240	4420289.5	5.888121451	1	2.511879417	37	0.91	64	-7792	-7792
749	479274	4420289.5	7.057718838	1	1.352826611	37	0.77	47	-7792	-7792
750	479308	4420289.5	7.29996	1	1.124019679	37	0.89	13	-7792	-7792
751	479342	4420289.5	8.776237901	0	0	37	0.75	29	-7792	-7792
752	479376	4420289.5	12.62678186	0	0	37	0.35	59	-7792	-7792
753	479410	4420289.5	17.84343218	0	0	37	0.16	99	-7792	-7792
754	479444	4420289.5	20.400264	0	0	37	0.2	70	-7792	-7792
755	479478	4420289.5	21.052148	0	0	37	0.42	68	-7792	-7792
756	479512	4420289.5	19.25639897	0	0	37	0.16	33	-7792	-7792
757	479546	4420289.5	16.684753	0	0	37	0.12	79	-7792	-7792
758	479580	4420289.5	16.04772	0	0	37	0.68	85	-7792	-7792
759	479614	4420289.5	10.564368	0	0	37	0.68	6	-7792	-7792
760	479648	4420289.5	7.829029829	1	1.303241729	37	0.91	70	-7792	-7792
761	479682	4420289.5	5.743016926	1	3.484848283	37	0.14	50	-7792	-7792
762	479716	4420289.5	7.474583241	1	1.795858339	37	0.38	8	-7792	-7792
763	479750	4420289.5	9.042536586	0	0	37	0.09	31	-7792	-7792
764	479784	4420289.5	11.22147422	0	0	37	0.18	9	-7792	-7792
765	479818	4420289.5	18.09270455	0	0	37	0.56	97	-7792	-7792
766	479852	4420289.5	21.66066537	0	0	37	0.69	85	-7792	-7792
767	479886	4420289.5	22.515577	0	0	37	0.89	31	-7792	-7792
768	479920	4420289.5	23.07958663	0	0	37	0.48	88	-7792	-7792
769	479954	4420289.5	23.64261837	0	0	37	0.19	23	-7792	-7792
770	479988	4420289.5	24.39176331	0	0	37	0.6	64	-7792	-7792
771	480022	4420289.5	25.316687	0	0	37	0.37	88	-7792	-7792
772	480056	4420289.5	25.14330894	0	0	37	0.73	38	-7792	-7792
773	480090	4420289.5	25.01377959	0	0	37	0.66	90	-7792	-7792
774	480124	4420289.5	24.87404978	0	0	37	0.21	93	-7792	-7792
775	480158	4420289.5	23.86787946	0	0	37	0.4	77	-7792	-7792
776	480192	4420289.5	24.5765981	0	0	37	0.75	95	-7792	-7792
777	480226	4420289.5	24.81606325	0	0	37	0.2	39	-7792	-7792
778	480260	4420289.5	25.64837802	0	0	37	0.09	50	-7792	-7792
779	480294	4420289.5	25.53377876	0	0	37	0.73	51	-7792	-7792
780	480328	4420289.5	25.66686903	0	0	37	0.58	44	-7792	-7792
781	480362	4420289.5	25.96334418	0	0	37	0.87	68	-7792	-7792
782	480396	4420289.5	26.38836786	0	0	37	0.32	71	-7792	-7792
783	480430	4420289.5	25.697687	0	0	37	0.39	32	-7792	-7792
784	480464	4420289.5	26.285951	0	0	37	0.54	52	-7792	-7792
785	480498	4420289.5	25.61254923	0	0	37	0.11	69	-7792	-7792
786	480532	4420289.5	25.47306895	0	0	37	0.85	15	-7792	-7792
787	480566	4420289.5	25.56364893	0	0	37	0.48	66	-7792	-7792
788	480600	4420289.5	25.38723294	0	0	37	0.16	32	-7792	-7792
789	480634	4420289.5	24.98747836	0	0	37	0.69	91	-7792	-7792
790	480668	4420289.5	24.5333525	0	0	37	0.86	73	-7792	-7792
791	480702	4420289.5	23.85187808	0	0	37	0.57	85	-7792	-7792
792	480736	4420289.5	50	0	0	37	0.64	79	-7792	-7792
793	480770	4420289.5	50	0	0	37	0.66	13	-7792	-7792
794	480804	4420289.5	50	0	0	37	0.54	29	-7792	-7792
795	480838	4420289.5	50	0	0	37	0.73	29	-7792	-7792
796	480872	4420289.5	50	0	0	37	0.02	57	-7792	-7792
797	480906	4420289.5	50	0	0	37	0.08	60	-7792	-7792
798	480940	4420289.5	50	0	0	37	0.72	55	-7792	-7792
799	480974	4420289.5	50	0	0	37	0.36	33	-7792	-7792
800	481008	4420289.5	50	0	0	37	0.07	71	-7792	-7792
801	481042	4420289.5	50	0	0	37	0.55	8	-7792	-7792
802	481076	4420289.5	50	0	0	37	0.23	9	-7792	-7792
803	481110	4420289.5	50	0	0	37	0.25	88	-7792	-7792
804	481144	4420289.5	50	0	0	37	0.72	49	-7792	-7792
805	481178	4420289.5	50	0	0	37	0.04	9	-7792	-7792
806	481212	4420289.5	50	0	0	37	0.57	88	-7792	-7792
807	477676	4420255.5	50	0	0	37	0.48	60	-7792	-7792
808	477710	4420255.5	50	0	0	37	0.05	62	-7792	-7792
809	477744	4420255.5	50	0	0	37	0.2	86	-7792	-7792
810	477778	4420255.5	50	0	0	37	0.11	5	-7792	-7792
811	477812	4420255.5	50	0	0	37	0.53	52	-7792	-7792
812	477846	4420255.5	50	0	0	37	0.91	56	-7792	-7792
813	477880	4420255.5	50	0	0	37	0.88	91	-7792	-7792
814	477914	4420255.5	50	0	0	37	0.81	80	-7792	-7792
815	477948	4420255.5	50	0	0	37	0.45	30	-7792	-7792
816	477982	4420255.5	50	0	0	37	0.82	18	-7792	-7792
817	478016	4420255.5	50	0	0	37	0.48	84	-7792	-7792
818	478050	4420255.5	50	0	0	37	0.78	69	-7792	-7792
819	478084	4420255.5	50	0	0	37	0.07	61	-7792	-7792
820	478118	4420255.5	50	0	0	37	0.27	90	-7792	-7792
821	478152	4420255.5	50	0	0	37	0.5	95	-7792	-7792
822	478186	4420255.5	50	0	0	37	0.23	57	-7792	-7792
823	478220	4420255.5	50	0	0	37	0.82	75	-7792	-7792
824	478254	4420255.5	50	0	0	37	0.22	53	-7792	-7792
825	478288	4420255.5	50	0	0	37	0.23	9	-7792	-7792
826	478322	4420255.5	50	0	0	37	0.41	23	-7792	-7792
827	478356	4420255.5	50	0	0	37	0.7	84	-7792	-7792
828	478390	4420255.5	50	0	0	37	0.54	42	-7792	-7792
829	478424	4420255.5	50	0	0	37	0.81	10	-7792	-7792
830	478458	4420255.5	50	0	0	37	0.84	37	-7792	-7792
831	478492	4420255.5	50	0	0	37	0.13	71	-7792	-7792
832	478526	4420255.5	50	0	0	37	0.33	44	-7792	-7792
833	478560	4420255.5	50	0	0	37	0.39	35	-7792	-7792
834	478594	4420255.5	50	0	0	37	0.52	41	-7792	-7792
835	478628	4420255.5	50	0	0	37	0.81	82	-7792	-7792
836	478662	4420255.5	50	0	0	37	0.19	29	-7792	-7792
837	478696	4420255.5	50	0	0	37	0.11	56	-7792	-7792
838	478730	4420255.5	50	0	0	37	0.49	82	-7792	-7792
839	478764	4420255.5	50	0	0	37	0.19	15	-7792	-7792
840	478798	4420255.5	50	0	0	37	0.36	57	-7792	-7792
841	478832	4420255.5	50	0	0	37	0.25	51	-7792	-7792
842	478866	4420255.5	50	0	0	37	0.38	39	-7792	-7792
843	478900	4420255.5	50	0	0	37	0.4	36	-7792	-7792
844	478934	4420255.5	50	0	0	37	0.72	10	-7792	-7792
845	478968	4420255.5	50	0	0	37	0.08	46	-7792	-7792
846	479002	4420255.5	25.94109499	0	0	37	0.33	1	-7792	-7792
847	479036	4420255.5	22.817328	0	0	37	0.88	1	-7792	-7792
848	479070	4420255.5	21.11253816	0	0	37	0.22	10	-7792	-7792
849	479104	4420255.5	18.72996	0	0	37	0.71	55	-7792	-7792
850	479138	4420255.5	12.72834567	0	0	37	0.64	38	-7792	-7792
851	479172	4420255.5	8.48868	0	0	37	0.46	72	-7792	-7792
852	479206	4420255.5	7.071625394	1	1.326408043	37	0.34	29	-7792	-7792
853	479240	4420255.5	4.568952	1	3.834708326	37	0.23	64	-7792	-7792
854	479274	4420255.5	7.616531795	1	0.790826204	37	0.12	14	-7792	-7792
855	479308	4420255.5	11.771376	0	0	37	0.29	16	-7792	-7792
856	479342	4420255.5	15.96295513	0	0	37	0.08	87	-7792	-7792
857	479376	4420255.5	19.077432	0	0	37	0.29	99	-7792	-7792
858	479410	4420255.5	19.85906527	0	0	37	0.83	94	-7792	-7792
859	479444	4420255.5	22.344887	0	0	37	0.7	88	-7792	-7792
860	479478	4420255.5	22.37232	0	0	37	0.34	33	-7792	-7792
861	479512	4420255.5	21.948649	0	0	37	0.59	76	-7792	-7792
862	479546	4420255.5	19.860769	0	0	37	0.29	32	-7792	-7792
863	479580	4420255.5	19.444716	0	0	37	0.29	30	-7792	-7792
864	479614	4420255.5	17.120615	0	0	37	0.5	47	-7792	-7792
865	479648	4420255.5	12.84613595	0	0	37	0.35	83	-7792	-7792
866	479682	4420255.5	9.7124515	0	0	37	0.84	58	-7792	-7792
867	479716	4420255.5	9.08941296	0	0	37	0.86	3	-7792	-7792
868	479750	4420255.5	9.252204	0	0	37	0.69	23	-7792	-7792
869	479784	4420255.5	11.05066896	0	0	37	0.08	87	-7792	-7792
870	479818	4420255.5	15.075408	0	0	37	0.39	4	-7792	-7792
871	479852	4420255.5	19.41904786	0	0	37	0.24	74	-7792	-7792
872	479886	4420255.5	21.512785	0	0	37	0.53	67	-7792	-7792
873	479920	4420255.5	22.543008	0	0	37	0.5	42	-7792	-7792
874	479954	4420255.5	23.664672	0	0	37	0.4	66	-7792	-7792
875	479988	4420255.5	24.783287	0	0	37	0.82	28	-7792	-7792
876	480022	4420255.5	25.121615	0	0	37	0.5	83	-7792	-7792
877	480056	4420255.5	25.3410183	0	0	37	0.35	28	-7792	-7792
878	480090	4420255.5	25.11552	0	0	37	0.52	23	-7792	-7792
879	480124	4420255.5	24.49923352	0	0	37	0.36	96	-7792	-7792
880	480158	4420255.5	25.11266065	0	0	37	0.17	46	-7792	-7792
881	480192	4420255.5	24.487631	0	0	37	0.86	79	-7792	-7792
882	480226	4420255.5	25.37406831	0	0	37	0.2	42	-7792	-7792
883	480260	4420255.5	24.8259605	0	0	37	0.38	82	-7792	-7792
884	480294	4420255.5	25.14485502	0	0	37	0.62	58	-7792	-7792
885	480328	4420255.5	25.770841	0	0	37	0.56	96	-7792	-7792
886	480362	4420255.5	24.89098274	0	0	37	0.91	46	-7792	-7792
887	480396	4420255.5	25.779985	0	0	37	0.48	65	-7792	-7792
888	480430	4420255.5	26.252423	0	0	37	0.84	48	-7792	-7792
889	480464	4420255.5	25.359359	0	0	37	0.16	15	-7792	-7792
890	480498	4420255.5	26.112215	0	0	37	0.58	10	-7792	-7792
891	480532	4420255.5	25.295351	0	0	37	0.42	27	-7792	-7792
892	480566	4420255.5	25.868377	0	0	37	0.81	94	-7792	-7792
893	480600	4420255.5	25.54617825	0	0	37	0.78	12	-7792	-7792
894	480634	4420255.5	24.90260519	0	0	37	0.43	44	-7792	-7792
895	480668	4420255.5	24.094441	0	0	37	0.19	6	-7792	-7792
896	480702	4420255.5	23.61427585	0	0	37	0.81	84	-7792	-7792
897	480736	4420255.5	50	0	0	37	0.46	20	-7792	-7792
898	480770	4420255.5	50	0	0	37	0.8	81	-7792	-7792
899	480804	4420255.5	50	0	0	37	0.16	16	-7792	-7792
900	480838	4420255.5	50	0	0	37	0.38	84	-7792	-7792
901	480872	4420255.5	50	0	0	37	0.24	28	-7792	-7792
902	480906	4420255.5	50	0	0	37	0.1	24	-7792	-7792
903	480940	4420255.5	50	0	0	37	0.36	24	-7792	-7792
904	480974	4420255.5	50	0	0	37	0.42	31	-7792	-7792
905	481008	4420255.5	50	0	0	37	0.74	27	-7792	-7792
906	481042	4420255.5	50	0	0	37	0.89	47	-7792	-7792
907	481076	4420255.5	50	0	0	37	0.12	20	-7792	-7792
908	481110	4420255.5	50	0	0	37	0.08	74	-7792	-7792
909	481144	4420255.5	50	0	0	37	0.66	37	-7792	-7792
910	481178	4420255.5	50	0	0	37	0.22	43	-7792	-7792
911	481212	4420255.5	50	0	0	37	0.3	85	-7792	-7792
912	477676	4420221.5	50	0	0	37	0.21	66	-7792	-7792
913	477710	4420221.5	50	0	0	37	0.21	57	-7792	-7792
914	477744	4420221.5	50	0	0	37	0.2	45	-7792	-7792
915	477778	4420221.5	50	0	0	37	0.15	62	-7792	-7792
916	477812	4420221.5	50	0	0	37	0.56	14	-7792	-7792
917	477846	4420221.5	50	0	0	37	0.74	4	-7792	-7792
918	477880	4420221.5	50	0	0	37	0.05	1	-7792	-7792
919	477914	4420221.5	50	0	0	37	0.38	93	-7792	-7792
920	477948	4420221.5	50	0	0	37	0.87	45	-7792	-7792
921	477982	4420221.5	50	0	0	37	0.77	50	-7792	-7792
922	478016	4420221.5	50	0	0	37	0.83	57	-7792	-7792
923	478050	4420221.5	50	0	0	37	0.59	77	-7792	-7792
924	478084	4420221.5	50	0	0	37	0.82	69	-7792	-7792
925	478118	4420221.5	50	0	0	37	0.3	24	-7792	-7792
926	478152	4420221.5	50	0	0	37	0.26	71	-7792	-7792
927	478186	4420221.5	50	0	0	37	0.11	85	-7792	-7792
928	478220	4420221.5	50	0	0	37	0.46	39	-7792	-7792
929	478254	4420221.5	50	0	0	37	0.31	9	-7792	-7792
930	478288	4420221.5	50	0	0	37	0.48	48	-7792	-7792
931	478322	4420221.5	50	0	0	37	0.86	26	-7792	-7792
932	478356	4420221.5	50	0	0	37	0.65	36	-7792	-7792
933	478390	4420221.5	50	0	0	37	0.46	9	-7792	-7792
934	478424	4420221.5	50	0	0	37	0.69	91	-7792	-7792
935	478458	4420221.5	50	0	0	37	0.38	55	-7792	-7792
936	478492	4420221.5	50	0	0	37	0.37	61	-7792	-7792
937	478526	4420221.5	50	0	0	37	0.09	95	-7792	-7792
938	478560	4420221.5	50	0	0	37	0.7	4	-7792	-7792
939	478594	4420221.5	50	0	0	37	0.8	89	-7792	-7792
940	478628	4420221.5	50	0	0	37	0.71	58	-7792	-7792
941	478662	4420221.5	50	0	0	37	0.28	1	-7792	-7792
942	478696	4420221.5	50	0	0	37	0.82	63	-7792	-7792
943	478730	4420221.5	50	0	0	37	0.3	61	-7792	-7792
944	478764	4420221.5	50	0	0	37	0.02	7	-7792	-7792
945	478798	4420221.5	50	0	0	37	0.23	41	-7792	-7792
946	478832	4420221.5	50	0	0	37	0.63	59	-7792	-7792
947	478866	4420221.5	50	0	0	37	0.36	15	-7792	-7792
948	478900	4420221.5	50	0	0	37	0.02	47	-7792	-7792
949	478934	4420221.5	50	0	0	37	0.12	58	-7792	-7792
950	478968	4420221.5	24.390095	0	0	37	0.44	1	-7792	-7792
951	479002	4420221.5	22.82653585	0	0	37	0.36	92	-7792	-7792
952	479036	4420221.5	21.66664905	0	0	37	0.56	81	-7792	-7792
953	479070	4420221.5	21.09766362	0	0	37	0.48	8	-7792	-7792
954	479104	4420221.5	18.16035459	0	0	37	0.14	72	-7792	-7792
955	479138	4420221.5	10.43972417	0	0	37	0.6	55	-7792	-7792
956	479172	4420221.5	7.240127663	1	1.143248384	37	0.72	86	-7792	-7792
957	479206	4420221.5	4.54152	1	3.844763297	37	0.7	64	-7792	-7792
958	479240	4420221.5	7.371716552	1	1.012941391	37	0.04	76	-7792	-7792
959	479274	4420221.5	9.722155168	0	0	37	0.89	97	-7792	-7792
960	479308	4420221.5	14.27655907	0	0	37	0.6	32	-7792	-7792
961	479342	4420221.5	18.77481857	0	0	37	0.25	93	-7792	-7792
962	479376	4420221.5	20.98376179	0	0	37	0.03	15	-7792	-7792
963	479410	4420221.5	22.0479333	0	0	37	0.51	22	-7792	-7792
964	479444	4420221.5	23.33290836	0	0	37	0.7	57	-7792	-7792
965	479478	4420221.5	23.72963735	0	0	37	0.8	31	-7792	-7792
966	479512	4420221.5	23.3559154	0	0	37	0.28	53	-7792	-7792
967	479546	4420221.5	22.66807603	0	0	37	0.41	13	-7792	-7792
968	479580	4420221.5	21.57754761	0	0	37	0.28	37	-7792	-7792
969	479614	4420221.5	19.0838416	0	0	37	0.59	89	-7792	-7792
970	479648	4420221.5	15.459456	0	0	37	0.26	98	-7792	-7792
971	479682	4420221.5	11.34549232	0	0	37	0.55	98	-7792	-7792
972	479716	4420221.5	10.762488	0	0	37	0.64	10	-7792	-7792
973	479750	4420221.5	10.40247501	0	0	37	0.27	46	-7792	-7792
974	479784	4420221.5	10.6199795	0	0	37	0.27	38	-7792	-7792
975	479818	4420221.5	11.70932382	0	0	37	0.77	47	-7792	-7792
976	479852	4420221.5	14.490192	0	0	37	0.04	74	-7792	-7792
977	479886	4420221.5	17.14320443	0	0	37	0.59	29	-7792	-7792
978	479920	4420221.5	20.32968572	0	0	37	0.11	71	-7792	-7792
979	479954	4420221.5	22.85347785	0	0	37	0.71	26	-7792	-7792
980	479988	4420221.5	24.66299144	0	0	37	0.05	48	-7792	-7792
981	480022	4420221.5	24.96312	0	0	37	0.3	31	-7792	-7792
982	480056	4420221.5	25.325831	0	0	37	0.59	42	-7792	-7792
983	480090	4420221.5	24.89881403	0	0	37	0.79	53	-7792	-7792
984	480124	4420221.5	24.9059978	0	0	37	0.43	7	-7792	-7792
985	480158	4420221.5	24.24448148	0	0	37	0.85	67	-7792	-7792
986	480192	4420221.5	24.89699079	0	0	37	0.53	32	-7792	-7792
987	480226	4420221.5	24.1261087	0	0	37	0.31	40	-7792	-7792
988	480260	4420221.5	24.807672	0	0	37	0.59	52	-7792	-7792
989	480294	4420221.5	25.12924888	0	0	37	0.69	54	-7792	-7792
990	480328	4420221.5	24.55798763	0	0	37	0.38	0	-7792	-7792
991	480362	4420221.5	25.37163723	0	0	37	0.58	95	-7792	-7792
992	480396	4420221.5	24.19983676	0	0	37	0.12	86	-7792	-7792
993	480430	4420221.5	25.28156171	0	0	37	0.21	53	-7792	-7792
994	480464	4420221.5	25.315164	0	0	37	0.11	54	-7792	-7792
995	480498	4420221.5	24.97124491	0	0	37	0.31	49	-7792	-7792
996	480532	4420221.5	25.7556	0	0	37	0.9	47	-7792	-7792
997	480566	4420221.5	25.34501712	0	0	37	0.34	55	-7792	-7792
998	480600	4420221.5	25.44141397	0	0	37	0.87	12	-7792	-7792
999	480634	4420221.5	24.752808	0	0	37	0.89	11	-7792	-7792
1000	480668	4420221.5	23.84664137	0	0	37	0.39	4	-7792	-7792
1001	480702	4420221.5	23.137369	0	0	37	0.04	84	-7792	-7792
1002	480736	4420221.5	50	0	0	37	0.33	48	-7792	-7792
1003	480770	4420221.5	50	0	0	37	0.27	61	-7792	-7792
1004	480804	4420221.5	50	0	0	37	0.24	89	-7792	-7792
1005	480838	4420221.5	50	0	0	37	0.78	28	-7792	-7792
1006	480872	4420221.5	50	0	0	37	0.74	75	-7792	-7792
1007	480906	4420221.5	50	0	0	37	0.43	71	-7792	-7792
1008	480940	4420221.5	50	0	0	37	0.37	15	-7792	-7792
1009	480974	4420221.5	50	0	0	37	0.75	87	-7792	-7792
1010	481008	4420221.5	50	0	0	37	0.48	63	-7792	-7792
1011	481042	4420221.5	50	0	0	37	0.42	26	-7792	-7792
1012	481076	4420221.5	50	0	0	37	0.47	48	-7792	-7792
1013	481110	4420221.5	50	0	0	37	0.31	64	-7792	-7792
1014	481144	4420221.5	50	0	0	37	0.64	84	-7792	-7792
1015	481178	4420221.5	50	0	0	37	0.87	23	-7792	-7792
1016	481212	4420221.5	50	0	0	37	0.07	46	-7792	-7792
1017	477642	4420187.5	50	0	0	37	0.06	62	-7792	-7792
1018	477676	4420187.5	50	0	0	37	0.19	96	-7792	-7792
1019	477710	4420187.5	50	0	0	37	0.33	73	-7792	-7792
1020	477744	4420187.5	50	0	0	37	0.32	74	-7792	-7792
1021	477778	4420187.5	50	0	0	37	0.24	9	-7792	-7792
1022	477812	4420187.5	50	0	0	37	0.89	67	-7792	-7792
1023	477846	4420187.5	50	0	0	37	0.78	29	-7792	-7792
1024	477880	4420187.5	50	0	0	37	0.17	67	-7792	-7792
1025	477914	4420187.5	50	0	0	37	0.58	46	-7792	-7792
1026	477948	4420187.5	50	0	0	37	0.55	50	-7792	-7792
1027	477982	4420187.5	50	0	0	37	0.59	25	-7792	-7792
1028	478016	4420187.5	50	0	0	37	0.3	64	-7792	-7792
1029	478050	4420187.5	50	0	0	37	0.51	13	-7792	-7792
1030	478084	4420187.5	50	0	0	37	0.16	24	-7792	-7792
1031	478118	4420187.5	50	0	0	37	0.32	13	-7792	-7792
1032	478152	4420187.5	50	0	0	37	0.07	94	-7792	-7792
1033	478186	4420187.5	50	0	0	37	0.11	81	-7792	-7792
1034	478220	4420187.5	50	0	0	37	0.82	65	-7792	-7792
1035	478254	4420187.5	50	0	0	37	0.53	62	-7792	-7792
1036	478288	4420187.5	50	0	0	37	0.21	54	-7792	-7792
1037	478322	4420187.5	50	0	0	37	0.83	94	-7792	-7792
1038	478356	4420187.5	50	0	0	37	0.86	18	-7792	-7792
1039	478390	4420187.5	50	0	0	37	0.71	29	-7792	-7792
1040	478424	4420187.5	50	0	0	37	0.38	99	-7792	-7792
1041	478458	4420187.5	50	0	0	37	0.11	63	-7792	-7792
1042	478492	4420187.5	50	0	0	37	0.82	79	-7792	-7792
1043	478526	4420187.5	50	0	0	37	0.45	34	-7792	-7792
1044	478560	4420187.5	50	0	0	37	0.85	59	-7792	-7792
1045	478594	4420187.5	50	0	0	37	0.85	83	-7792	-7792
1046	478628	4420187.5	50	0	0	37	0.68	15	-7792	-7792
1047	478662	4420187.5	50	0	0	37	0.05	94	-7792	-7792
1048	478696	4420187.5	50	0	0	37	0.79	52	-7792	-7792
1049	478730	4420187.5	50	0	0	37	0.2	51	-7792	-7792
1050	478764	4420187.5	50	0	0	37	0.31	27	-7792	-7792
1051	478798	4420187.5	50	0	0	37	0.53	17	-7792	-7792
1052	478832	4420187.5	50	0	0	37	0.71	56	-7792	-7792
1053	478866	4420187.5	50	0	0	37	0.8	70	-7792	-7792
1054	478900	4420187.5	50	0	0	37	0.07	89	-7792	-7792
1055	478934	4420187.5	50	0	0	37	0.75	88	-7792	-7792
1056	478968	4420187.5	23.399495	0	0	37	0.86	3	-7792	-7792
1057	479002	4420187.5	22.302215	0	0	37	0.55	6	-7792	-7792
1058	479036	4420187.5	20.86745418	0	0	37	0.55	17	-7792	-7792
1059	479070	4420187.5	13.42602059	0	0	37	0.61	70	-7792	-7792
1060	479104	4420187.5	10.47545721	0	0	37	0.12	38	-7792	-7792
1061	479138	4420187.5	8.596884	0	0	37	0.85	10	-7792	-7792
1062	479172	4420187.5	6.806184	1	1.574442139	37	0.03	4	-7792	-7792
1063	479206	4420187.5	4.922153319	1	3.459131162	37	0.23	94	-7792	-7792
1064	479240	4420187.5	7.701478933	1	0.680245329	37	0.77	10	-7792	-7792
1065	479274	4420187.5	12.384024	0	0	37	0.41	18	-7792	-7792
1066	479308	4420187.5	15.66943031	0	0	37	0.13	76	-7792	-7792
1067	479342	4420187.5	19.10915653	0	0	37	0.89	52	-7792	-7792
1068	479376	4420187.5	21.42366923	0	0	37	0.85	27	-7792	-7792
1069	479410	4420187.5	22.849332	0	0	37	0.09	36	-7792	-7792
1070	479444	4420187.5	23.53309559	0	0	37	0.45	13	-7792	-7792
1071	479478	4420187.5	24.27517158	0	0	37	0.35	30	-7792	-7792
1072	479512	4420187.5	24.21021946	0	0	37	0.54	47	-7792	-7792
1073	479546	4420187.5	23.76719612	0	0	37	0.81	39	-7792	-7792
1074	479580	4420187.5	22.50484095	0	0	37	0.87	20	-7792	-7792
1075	479614	4420187.5	19.13029251	0	0	37	0.84	92	-7792	-7792
1076	479648	4420187.5	14.81470965	0	0	37	0.57	10	-7792	-7792
1077	479682	4420187.5	14.05128	0	0	37	0.65	85	-7792	-7792
1078	479716	4420187.5	16.40947325	0	0	37	0.9	22	-7792	-7792
1079	479750	4420187.5	16.97135996	0	0	37	0.7	13	-7792	-7792
1080	479784	4420187.5	14.2842485	0	0	37	0.3	31	-7792	-7792
1081	479818	4420187.5	12.323064	0	0	37	0.54	89	-7792	-7792
1082	479852	4420187.5	13.41246529	0	0	37	0.83	19	-7792	-7792
1083	479886	4420187.5	15.13774391	0	0	37	0.79	65	-7792	-7792
1084	479920	4420187.5	18.537936	0	0	37	0.34	9	-7792	-7792
1085	479954	4420187.5	20.964144	0	0	37	0.57	76	-7792	-7792
1086	479988	4420187.5	22.747223	0	0	37	0.35	2	-7792	-7792
1087	480022	4420187.5	24.411431	0	0	37	0.31	29	-7792	-7792
1088	480056	4420187.5	24.771095	0	0	37	0.36	53	-7792	-7792
1089	480090	4420187.5	24.8613168	0	0	37	0.75	94	-7792	-7792
1090	480124	4420187.5	24.00296618	0	0	37	0.77	89	-7792	-7792
1091	480158	4420187.5	24.15021408	0	0	37	0.85	96	-7792	-7792
1092	480192	4420187.5	23.65629668	0	0	37	0.7	90	-7792	-7792
1093	480226	4420187.5	24.19721233	0	0	37	0.61	6	-7792	-7792
1094	480260	4420187.5	24.67440474	0	0	37	0.77	97	-7792	-7792
1095	480294	4420187.5	23.99620793	0	0	37	0.78	91	-7792	-7792
1096	480328	4420187.5	24.9514232	0	0	37	0.28	51	-7792	-7792
1097	480362	4420187.5	23.82012	0	0	37	0.86	66	-7792	-7792
1098	480396	4420187.5	24.94788	0	0	37	0.29	55	-7792	-7792
1099	480430	4420187.5	24.670513	0	0	37	0.74	66	-7792	-7792
1100	480464	4420187.5	24.714709	0	0	37	0.74	90	-7792	-7792
1101	480498	4420187.5	25.65002784	0	0	37	0.23	73	-7792	-7792
1102	480532	4420187.5	25.40813366	0	0	37	0.32	9	-7792	-7792
1103	480566	4420187.5	25.44785546	0	0	37	0.87	43	-7792	-7792
1104	480600	4420187.5	24.5311619	0	0	37	0.89	50	-7792	-7792
1105	480634	4420187.5	24.042623	0	0	37	0.32	30	-7792	-7792
1106	480668	4420187.5	23.44733549	0	0	37	0.64	1	-7792	-7792
1107	480702	4420187.5	22.74345412	0	0	37	0.58	57	-7792	-7792
1108	480736	4420187.5	50	0	0	37	0.02	23	-7792	-7792
1109	480770	4420187.5	50	0	0	37	0.9	46	-7792	-7792
1110	480804	4420187.5	50	0	0	37	0.3	21	-7792	-7792
1111	480838	4420187.5	50	0	0	37	0.04	7	-7792	-7792
1112	480872	4420187.5	50	0	0	37	0.64	10	-7792	-7792
1113	480906	4420187.5	50	0	0	37	0.34	32	-7792	-7792
1114	480940	4420187.5	50	0	0	37	0.21	91	-7792	-7792
1115	480974	4420187.5	50	0	0	37	0.74	27	-7792	-7792
1116	481008	4420187.5	50	0	0	37	0.19	25	-7792	-7792
1117	481042	4420187.5	50	0	0	37	0.12	30	-7792	-7792
1118	481076	4420187.5	50	0	0	37	0.38	21	-7792	-7792
1119	481110	4420187.5	50	0	0	37	0.56	82	-7792	-7792
1120	481144	4420187.5	50	0	0	37	0.87	11	-7792	-7792
1121	481178	4420187.5	50	0	0	37	0.09	35	-7792	-7792
1122	481212	4420187.5	50	0	0	37	0.07	76	-7792	-7792
1123	477642	4420153.5	50	0	0	37	0.78	31	-7792	-7792
1124	477676	4420153.5	50	0	0	37	0.78	21	-7792	-7792
1125	477710	4420153.5	50	0	0	37	0.55	87	-7792	-7792
1126	477744	4420153.5	50	0	0	37	0.47	1	-7792	-7792
1127	477778	4420153.5	50	0	0	37	0.51	61	-7792	-7792
1128	477812	4420153.5	50	0	0	37	0.82	64	-7792	-7792
1129	477846	4420153.5	50	0	0	37	0.58	31	-7792	-7792
1130	477880	4420153.5	50	0	0	37	0.69	62	-7792	-7792
1131	477914	4420153.5	50	0	0	37	0.4	47	-7792	-7792
1132	477948	4420153.5	50	0	0	37	0.86	44	-7792	-7792
1133	477982	4420153.5	50	0	0	37	0.59	92	-7792	-7792
1134	478016	4420153.5	50	0	0	37	0.03	15	-7792	-7792
1135	478050	4420153.5	50	0	0	37	0.3	34	-7792	-7792
1136	478084	4420153.5	50	0	0	37	0.69	36	-7792	-7792
1137	478118	4420153.5	50	0	0	37	0.52	38	-7792	-7792
1138	478152	4420153.5	50	0	0	37	0.87	13	-7792	-7792
1139	478186	4420153.5	50	0	0	37	0.64	56	-7792	-7792
1140	478220	4420153.5	50	0	0	37	0.27	52	-7792	-7792
1141	478254	4420153.5	50	0	0	37	0.67	13	-7792	-7792
1142	478288	4420153.5	50	0	0	37	0.53	52	-7792	-7792
1143	478322	4420153.5	50	0	0	37	0.12	61	-7792	-7792
1144	478356	4420153.5	50	0	0	37	0.48	15	-7792	-7792
1145	478390	4420153.5	50	0	0	37	0.46	31	-7792	-7792
1146	478424	4420153.5	50	0	0	37	0.36	37	-7792	-7792
1147	478458	4420153.5	50	0	0	37	0.79	7	-7792	-7792
1148	478492	4420153.5	50	0	0	37	0.17	62	-7792	-7792
1149	478526	4420153.5	50	0	0	37	0.8	83	-7792	-7792
1150	478560	4420153.5	50	0	0	37	0.51	90	-7792	-7792
1151	478594	4420153.5	50	0	0	37	0.02	42	-7792	-7792
1152	478628	4420153.5	50	0	0	37	0.28	32	-7792	-7792
1153	478662	4420153.5	50	0	0	37	0.65	24	-7792	-7792
1154	478696	4420153.5	50	0	0	37	0.09	21	-7792	-7792
1155	478730	4420153.5	50	0	0	37	0.69	92	-7792	-7792
1156	478764	4420153.5	50	0	0	37	0.77	54	-7792	-7792
1157	478798	4420153.5	50	0	0	37	0.1	29	-7792	-7792
1158	478832	4420153.5	50	0	0	37	0.63	18	-7792	-7792
1159	478866	4420153.5	50	0	0	37	0.8	17	-7792	-7792
1160	478900	4420153.5	50	0	0	37	0.5	78	-7792	-7792
1161	478934	4420153.5	50	0	0	37	0.81	97	-7792	-7792
1162	478968	4420153.5	23.521415	0	0	37	0.1	28	-7792	-7792
1163	479002	4420153.5	22.0630648	0	0	37	0.58	87	-7792	-7792
1164	479036	4420153.5	21.8694	0	0	37	0.09	63	-7792	-7792
1165	479070	4420153.5	18.705576	0	0	37	0.22	27	-7792	-7792
1166	479104	4420153.5	14.56944	0	0	37	0.65	85	-7792	-7792
1167	479138	4420153.5	7.488936	1	0.891077728	37	0.65	56	-7792	-7792
1168	479172	4420153.5	6.947822179	1	1.435854719	37	0.19	70	-7792	-7792
1169	479206	4420153.5	6.557534152	1	1.822193867	37	0.24	6	-7792	-7792
1170	479240	4420153.5	7.803738827	1	0.576791766	37	0.91	14	-7792	-7792
1171	479274	4420153.5	13.862304	0	0	37	0.52	30	-7792	-7792
1172	479308	4420153.5	17.035272	0	0	37	0.58	6	-7792	-7792
1173	479342	4420153.5	19.48304348	0	0	37	0.21	91	-7792	-7792
1174	479376	4420153.5	21.24839522	0	0	37	0.86	43	-7792	-7792
1175	479410	4420153.5	23.22778179	0	0	37	0.46	62	-7792	-7792
1176	479444	4420153.5	24.310849	0	0	37	0.04	61	-7792	-7792
1177	479478	4420153.5	24.600408	0	0	37	0.17	26	-7792	-7792
1178	479512	4420153.5	24.41405316	0	0	37	0.72	55	-7792	-7792
1179	479546	4420153.5	23.95323712	0	0	37	0.86	28	-7792	-7792
1180	479580	4420153.5	21.485351	0	0	37	0.51	81	-7792	-7792
1181	479614	4420153.5	18.339815	0	0	37	0.51	61	-7792	-7792
1182	479648	4420153.5	15.94050707	0	0	37	0.29	98	-7792	-7792
1183	479682	4420153.5	15.87643368	0	0	37	0.82	23	-7792	-7792
1184	479716	4420153.5	19.540728	0	0	37	0.42	14	-7792	-7792
1185	479750	4420153.5	19.73588644	0	0	37	0.23	69	-7792	-7792
1186	479784	4420153.5	19.31112598	0	0	37	0.57	76	-7792	-7792
1187	479818	4420153.5	17.25168	0	0	37	0.86	40	-7792	-7792
1188	479852	4420153.5	13.55297702	0	0	37	0.09	62	-7792	-7792
1189	479886	4420153.5	13.67268754	0	0	37	0.89	11	-7792	-7792
1190	479920	4420153.5	15.5867401	0	0	37	0.51	27	-7792	-7792
1191	479954	4420153.5	18.540985	0	0	37	0.89	57	-7792	-7792
1192	479988	4420153.5	21.025105	0	0	37	0.57	11	-7792	-7792
1193	480022	4420153.5	23.122128	0	0	37	0.71	88	-7792	-7792
1194	480056	4420153.5	24.3078	0	0	37	0.28	6	-7792	-7792
1195	480090	4420153.5	24.38464054	0	0	37	0.17	22	-7792	-7792
1196	480124	4420153.5	23.512272	0	0	37	0.14	63	-7792	-7792
1197	480158	4420153.5	22.9088094	0	0	37	0.22	7	-7792	-7792
1198	480192	4420153.5	23.753064	0	0	37	0.86	73	-7792	-7792
1199	480226	4420153.5	24.213313	0	0	37	0.2	67	-7792	-7792
1200	480260	4420153.5	23.564087	0	0	37	0.88	8	-7792	-7792
1201	480294	4420153.5	24.603456	0	0	37	0.05	14	-7792	-7792
1202	480328	4420153.5	23.66648309	0	0	37	0.69	52	-7792	-7792
1203	480362	4420153.5	24.807672	0	0	37	0.69	26	-7792	-7792
1204	480396	4420153.5	25.17365777	0	0	37	0.18	89	-7792	-7792
1205	480430	4420153.5	24.905208	0	0	37	0.57	61	-7792	-7792
1206	480464	4420153.5	24.96312	0	0	37	0.76	0	-7792	-7792
1207	480498	4420153.5	25.39069178	0	0	37	0.59	28	-7792	-7792
1208	480532	4420153.5	26.255472	0	0	37	0.66	79	-7792	-7792
1209	480566	4420153.5	26.246328	0	0	37	0.64	60	-7792	-7792
1210	480600	4420153.5	24.981408	0	0	37	0.04	95	-7792	-7792
1211	480634	4420153.5	24.23312461	0	0	37	0.03	49	-7792	-7792
1212	480668	4420153.5	23.408641	0	0	37	0.1	5	-7792	-7792
1213	480702	4420153.5	22.97793196	0	0	37	0.7	10	-7792	-7792
1214	480736	4420153.5	23.128223	0	0	37	0.58	98	-7792	-7792
1215	480770	4420153.5	50	0	0	37	0.79	91	-7792	-7792
1216	480804	4420153.5	50	0	0	37	0.07	44	-7792	-7792
1217	480838	4420153.5	50	0	0	37	0.31	20	-7792	-7792
1218	480872	4420153.5	50	0	0	37	0.71	74	-7792	-7792
1219	480906	4420153.5	50	0	0	37	0.54	23	-7792	-7792
1220	480940	4420153.5	50	0	0	37	0.47	40	-7792	-7792
1221	480974	4420153.5	50	0	0	37	0.33	20	-7792	-7792
1222	481008	4420153.5	50	0	0	37	0.62	0	-7792	-7792
1223	481042	4420153.5	50	0	0	37	0.86	16	-7792	-7792
1224	481076	4420153.5	50	0	0	37	0.07	62	-7792	-7792
1225	481110	4420153.5	50	0	0	37	0.72	65	-7792	-7792
1226	481144	4420153.5	50	0	0	37	0.05	31	-7792	-7792
1227	481178	4420153.5	50	0	0	37	0.43	90	-7792	-7792
1228	481212	4420153.5	50	0	0	37	0.72	51	-7792	-7792
1229	477642	4420119.5	50	0	0	37	0.56	37	-7792	-7792
1230	477676	4420119.5	50	0	0	37	0.49	88	-7792	-7792
1231	477710	4420119.5	50	0	0	37	0.49	9	-7792	-7792
1232	477744	4420119.5	50	0	0	37	0.17	5	-7792	-7792
1233	477778	4420119.5	50	0	0	37	0.71	82	-7792	-7792
1234	477812	4420119.5	50	0	0	37	0.56	98	-7792	-7792
1235	477846	4420119.5	50	0	0	37	0.14	72	-7792	-7792
1236	477880	4420119.5	50	0	0	37	0.72	62	-7792	-7792
1237	477914	4420119.5	50	0	0	37	0.71	63	-7792	-7792
1238	477948	4420119.5	50	0	0	37	0.77	3	-7792	-7792
1239	477982	4420119.5	50	0	0	37	0.53	66	-7792	-7792
1240	478016	4420119.5	50	0	0	37	0.07	7	-7792	-7792
1241	478050	4420119.5	50	0	0	37	0.62	39	-7792	-7792
1242	478084	4420119.5	50	0	0	37	0.45	66	-7792	-7792
1243	478118	4420119.5	50	0	0	37	0.78	52	-7792	-7792
1244	478152	4420119.5	50	0	0	37	0.7	50	-7792	-7792
1245	478186	4420119.5	50	0	0	37	0.8	36	-7792	-7792
1246	478220	4420119.5	50	0	0	37	0.72	77	-7792	-7792
1247	478254	4420119.5	50	0	0	37	0.23	26	-7792	-7792
1248	478288	4420119.5	50	0	0	37	0.88	89	-7792	-7792
1249	478322	4420119.5	50	0	0	37	0.18	66	-7792	-7792
1250	478356	4420119.5	50	0	0	37	0.3	78	-7792	-7792
1251	478390	4420119.5	50	0	0	37	0.77	57	-7792	-7792
1252	478424	4420119.5	50	0	0	37	0.55	51	-7792	-7792
1253	478458	4420119.5	50	0	0	37	0.59	10	-7792	-7792
1254	478492	4420119.5	50	0	0	37	0.77	55	-7792	-7792
1255	478526	4420119.5	50	0	0	37	0.82	41	-7792	-7792
1256	478560	4420119.5	50	0	0	37	0.45	57	-7792	-7792
1257	478594	4420119.5	50	0	0	37	0.75	41	-7792	-7792
1258	478628	4420119.5	50	0	0	37	0.53	86	-7792	-7792
1259	478662	4420119.5	50	0	0	37	0.1	17	-7792	-7792
1260	478696	4420119.5	50	0	0	37	0.7	75	-7792	-7792
1261	478730	4420119.5	50	0	0	37	0.8	0	-7792	-7792
1262	478764	4420119.5	50	0	0	37	0.86	4	-7792	-7792
1263	478798	4420119.5	50	0	0	37	0.08	7	-7792	-7792
1264	478832	4420119.5	50	0	0	37	0.86	58	-7792	-7792
1265	478866	4420119.5	50	0	0	37	0.56	16	-7792	-7792
1266	478900	4420119.5	50	0	0	37	0.59	44	-7792	-7792
1267	478934	4420119.5	24.38377313	0	0	37	0.19	13	-7792	-7792
1268	478968	4420119.5	22.73298576	0	0	37	0.46	54	-7792	-7792
1269	479002	4420119.5	20.69704089	0	0	37	0.58	68	-7792	-7792
1270	479036	4420119.5	20.762977	0	0	37	0.05	19	-7792	-7792
1271	479070	4420119.5	18.3792083	0	0	37	0.55	63	-7792	-7792
1272	479104	4420119.5	9.479731988	0	0	37	0.82	47	-7792	-7792
1273	479138	4420119.5	6.262080046	1	2.110478137	37	0.32	95	-7792	-7792
1274	479172	4420119.5	5.063281663	1	3.308061348	37	0.77	1	-7792	-7792
1275	479206	4420119.5	6.837605677	1	1.54087321	37	0.26	26	-7792	-7792
1276	479240	4420119.5	7.595616	1	0.783853572	37	0.56	73	-7792	-7792
1277	479274	4420119.5	16.19870335	0	0	37	0.62	86	-7792	-7792
1278	479308	4420119.5	18.29503181	0	0	37	0.56	38	-7792	-7792
1279	479342	4420119.5	20.229577	0	0	37	0.32	72	-7792	-7792
1280	479376	4420119.5	21.68483054	0	0	37	0.45	8	-7792	-7792
1281	479410	4420119.5	23.42896704	0	0	37	0.22	26	-7792	-7792
1282	479444	4420119.5	24.765	0	0	37	0.13	10	-7792	-7792
1283	479478	4420119.5	24.780241	0	0	37	0.25	2	-7792	-7792
1284	479512	4420119.5	24.49683961	0	0	37	0.68	82	-7792	-7792
1285	479546	4420119.5	22.90261641	0	0	37	0.82	85	-7792	-7792
1286	479580	4420119.5	21.01788644	0	0	37	0.16	84	-7792	-7792
1287	479614	4420119.5	18.870168	0	0	37	0.54	11	-7792	-7792
1288	479648	4420119.5	16.87835783	0	0	37	0.85	19	-7792	-7792
1289	479682	4420119.5	18.76913206	0	0	37	0.65	15	-7792	-7792
1290	479716	4420119.5	21.44541859	0	0	37	0.35	54	-7792	-7792
1291	479750	4420119.5	21.436585	0	0	37	0.86	52	-7792	-7792
1292	479784	4420119.5	21.82637681	0	0	37	0.13	67	-7792	-7792
1293	479818	4420119.5	21.94079457	0	0	37	0.72	81	-7792	-7792
1294	479852	4420119.5	20.23627645	0	0	37	0.79	53	-7792	-7792
1295	479886	4420119.5	16.401288	0	0	37	0.43	65	-7792	-7792
1296	479920	4420119.5	14.33550739	0	0	37	0.9	39	-7792	-7792
1297	479954	4420119.5	17.09766233	0	0	37	0.42	72	-7792	-7792
1298	479988	4420119.5	20.6456875	0	0	37	0.7	87	-7792	-7792
1299	480022	4420119.5	23.53860842	0	0	37	0.29	97	-7792	-7792
1300	480056	4420119.5	23.81030952	0	0	37	0.4	57	-7792	-7792
1301	480090	4420119.5	23.0321987	0	0	37	0.28	45	-7792	-7792
1302	480124	4420119.5	22.30625585	0	0	37	0.67	84	-7792	-7792
1303	480158	4420119.5	22.74714121	0	0	37	0.81	44	-7792	-7792
1304	480192	4420119.5	23.30202309	0	0	37	0.45	76	-7792	-7792
1305	480226	4420119.5	23.24824056	0	0	37	0.36	58	-7792	-7792
1306	480260	4420119.5	24.042623	0	0	37	0.26	11	-7792	-7792
1307	480294	4420119.5	23.50776167	0	0	37	0.49	32	-7792	-7792
1308	480328	4420119.5	24.551641	0	0	37	0.2	56	-7792	-7792
1309	480362	4420119.5	24.95279416	0	0	37	0.87	16	-7792	-7792
1310	480396	4420119.5	24.93397209	0	0	37	0.23	83	-7792	-7792
1311	480430	4420119.5	25.22091068	0	0	37	0.08	76	-7792	-7792
1312	480464	4420119.5	25.210008	0	0	37	0.57	93	-7792	-7792
1313	480498	4420119.5	25.188672	0	0	37	0.39	45	-7792	-7792
1314	480532	4420119.5	26.00518267	0	0	37	0.4	99	-7792	-7792
1315	480566	4420119.5	25.9418734	0	0	37	0.23	55	-7792	-7792
1316	480600	4420119.5	25.09316366	0	0	37	0.58	15	-7792	-7792
1317	480634	4420119.5	24.37035753	0	0	37	0.06	6	-7792	-7792
1318	480668	4420119.5	23.79061731	0	0	37	0.37	98	-7792	-7792
1319	480702	4420119.5	22.954487	0	0	37	0.87	56	-7792	-7792
1320	480736	4420119.5	20.574	0	0	37	0.63	98	-7792	-7792
1321	480770	4420119.5	50	0	0	37	0.44	75	-7792	-7792
1322	480804	4420119.5	50	0	0	37	0.05	75	-7792	-7792
1323	480838	4420119.5	50	0	0	37	0.33	69	-7792	-7792
1324	480872	4420119.5	50	0	0	37	0.37	89	-7792	-7792
1325	480906	4420119.5	50	0	0	37	0.76	49	-7792	-7792
1326	480940	4420119.5	50	0	0	37	0.83	32	-7792	-7792
1327	480974	4420119.5	50	0	0	37	0.3	19	-7792	-7792
1328	481008	4420119.5	50	0	0	37	0.67	93	-7792	-7792
1329	481042	4420119.5	50	0	0	37	0.38	27	-7792	-7792
1330	481076	4420119.5	50	0	0	37	0.88	32	-7792	-7792
1331	481110	4420119.5	50	0	0	37	0.18	47	-7792	-7792
1332	481144	4420119.5	50	0	0	37	0.7	88	-7792	-7792
1333	481178	4420119.5	50	0	0	37	0.9	25	-7792	-7792
1334	477642	4420085.5	50	0	0	37	0.6	54	-7792	-7792
1335	477676	4420085.5	50	0	0	37	0.87	89	-7792	-7792
1336	477710	4420085.5	50	0	0	37	0.62	97	-7792	-7792
1337	477744	4420085.5	50	0	0	37	0.48	40	-7792	-7792
1338	477778	4420085.5	50	0	0	37	0.54	45	-7792	-7792
1339	477812	4420085.5	50	0	0	37	0.66	86	-7792	-7792
1340	477846	4420085.5	50	0	0	37	0.57	60	-7792	-7792
1341	477880	4420085.5	50	0	0	37	0.47	19	-7792	-7792
1342	477914	4420085.5	50	0	0	37	0.85	11	-7792	-7792
1343	477948	4420085.5	50	0	0	37	0.83	18	-7792	-7792
1344	477982	4420085.5	50	0	0	37	0.66	20	-7792	-7792
1345	478016	4420085.5	50	0	0	37	0.56	9	-7792	-7792
1346	478050	4420085.5	50	0	0	37	0.32	69	-7792	-7792
1347	478084	4420085.5	50	0	0	37	0.55	31	-7792	-7792
1348	478118	4420085.5	50	0	0	37	0.29	38	-7792	-7792
1349	478152	4420085.5	50	0	0	37	0.13	54	-7792	-7792
1350	478186	4420085.5	50	0	0	37	0.74	60	-7792	-7792
1351	478220	4420085.5	50	0	0	37	0.76	46	-7792	-7792
1352	478254	4420085.5	50	0	0	37	0.89	44	-7792	-7792
1353	478288	4420085.5	50	0	0	37	0.08	75	-7792	-7792
1354	478322	4420085.5	50	0	0	37	0.46	93	-7792	-7792
1355	478356	4420085.5	50	0	0	37	0.44	13	-7792	-7792
1356	478390	4420085.5	50	0	0	37	0.83	51	-7792	-7792
1357	478424	4420085.5	50	0	0	37	0.44	92	-7792	-7792
1358	478458	4420085.5	50	0	0	37	0.39	49	-7792	-7792
1359	478492	4420085.5	50	0	0	37	0.1	17	-7792	-7792
1360	478526	4420085.5	50	0	0	37	0.12	16	-7792	-7792
1361	478560	4420085.5	50	0	0	37	0.64	31	-7792	-7792
1362	478594	4420085.5	50	0	0	37	0.62	87	-7792	-7792
1363	478628	4420085.5	50	0	0	37	0.13	88	-7792	-7792
1364	478662	4420085.5	50	0	0	37	0.24	93	-7792	-7792
1365	478696	4420085.5	50	0	0	37	0.58	36	-7792	-7792
1366	478730	4420085.5	50	0	0	37	0.28	40	-7792	-7792
1367	478764	4420085.5	50	0	0	37	0.28	87	-7792	-7792
1368	478798	4420085.5	50	0	0	37	0.63	7	-7792	-7792
1369	478832	4420085.5	50	0	0	37	0.7	26	-7792	-7792
1370	478866	4420085.5	50	0	0	37	0.38	35	-7792	-7792
1371	478900	4420085.5	50	0	0	37	0.14	2	-7792	-7792
1372	478934	4420085.5	24.38368308	0	0	37	0.83	25	-7792	-7792
1373	478968	4420085.5	22.805136	0	0	37	0.28	18	-7792	-7792
1374	479002	4420085.5	21.4122	0	0	37	0.26	32	-7792	-7792
1375	479036	4420085.5	15.52956	0	0	37	0.51	29	-7792	-7792
1376	479070	4420085.5	9.564774952	0	0	37	0.35	81	-7792	-7792
1377	479104	4420085.5	6.490526766	1	1.879101512	37	0.88	48	-7792	-7792
1378	479138	4420085.5	4.55676	1	3.812704358	37	0.35	75	-7792	-7792
1379	479172	4420085.5	7.070446466	1	1.297387147	37	0.85	82	-7792	-7792
1380	479206	4420085.5	7.865459421	1	0.508701331	37	0.86	65	-7792	-7792
1381	479240	4420085.5	8.524962884	0	0	37	0.78	6	-7792	-7792
1382	479274	4420085.5	17.81553384	0	0	37	0.36	61	-7792	-7792
1383	479308	4420085.5	18.92883113	0	0	37	0.71	7	-7792	-7792
1384	479342	4420085.5	20.485608	0	0	37	0.88	12	-7792	-7792
1385	479376	4420085.5	22.06509157	0	0	37	0.07	19	-7792	-7792
1386	479410	4420085.5	23.649431	0	0	37	0.55	97	-7792	-7792
1387	479444	4420085.5	24.8412	0	0	37	0.17	29	-7792	-7792
1388	479478	4420085.5	24.80578303	0	0	37	0.83	1	-7792	-7792
1389	479512	4420085.5	24.0789373	0	0	37	0.3	70	-7792	-7792
1390	479546	4420085.5	22.856951	0	0	37	0.41	29	-7792	-7792
1391	479580	4420085.5	21.421344	0	0	37	0.23	88	-7792	-7792
1392	479614	4420085.5	18.68930984	0	0	37	0.1	48	-7792	-7792
1393	479648	4420085.5	18.14613597	0	0	37	0.28	2	-7792	-7792
1394	479682	4420085.5	20.561808	0	0	37	0.34	48	-7792	-7792
1395	479716	4420085.5	22.037041	0	0	37	0.5	15	-7792	-7792
1396	479750	4420085.5	22.4028	0	0	37	0.24	7	-7792	-7792
1397	479784	4420085.5	23.46519549	0	0	37	0.58	92	-7792	-7792
1398	479818	4420085.5	24.237695	0	0	37	0.45	97	-7792	-7792
1399	479852	4420085.5	23.612856	0	0	37	0.72	15	-7792	-7792
1400	479886	4420085.5	19.48528084	0	0	37	0.89	54	-7792	-7792
1401	479920	4420085.5	16.46158275	0	0	37	0.4	93	-7792	-7792
1402	479954	4420085.5	15.42288	0	0	37	0.64	73	-7792	-7792
1403	479988	4420085.5	20.327113	0	0	37	0.72	57	-7792	-7792
1404	480022	4420085.5	22.91009005	0	0	37	0.42	61	-7792	-7792
1405	480056	4420085.5	22.628351	0	0	37	0.57	78	-7792	-7792
1406	480090	4420085.5	21.656041	0	0	37	0.21	36	-7792	-7792
1407	480124	4420085.5	22.381464	0	0	37	0.84	32	-7792	-7792
1408	480158	4420085.5	23.384256	0	0	37	0.61	43	-7792	-7792
1409	480192	4420085.5	23.00509106	0	0	37	0.17	48	-7792	-7792
1410	480226	4420085.5	23.2434466	0	0	37	0.72	20	-7792	-7792
1411	480260	4420085.5	23.740872	0	0	37	0.61	33	-7792	-7792
1412	480294	4420085.5	24.512015	0	0	37	0.24	49	-7792	-7792
1413	480328	4420085.5	24.640031	0	0	37	0.24	83	-7792	-7792
1414	480362	4420085.5	24.710136	0	0	37	0.62	51	-7792	-7792
1415	480396	4420085.5	25.213056	0	0	37	0.48	6	-7792	-7792
1416	480430	4420085.5	25.459944	0	0	37	0.89	61	-7792	-7792
1417	480464	4420085.5	25.670256	0	0	37	0.62	67	-7792	-7792
1418	480498	4420085.5	25.6032	0	0	37	0.58	46	-7792	-7792
1419	480532	4420085.5	25.627585	0	0	37	0.15	15	-7792	-7792
1420	480566	4420085.5	25.837895	0	0	37	0.62	66	-7792	-7792
1421	480600	4420085.5	25.3746	0	0	37	0.51	71	-7792	-7792
1422	480634	4420085.5	20.439887	0	0	37	0.58	82	-7792	-7792
1423	480668	4420085.5	19.921728	0	0	37	0.39	89	-7792	-7792
1424	480702	4420085.5	20.06323027	0	0	37	0.14	41	-7792	-7792
1425	480736	4420085.5	21.369528	0	0	37	0.63	41	-7792	-7792
1426	480770	4420085.5	50	0	0	37	0.71	55	-7792	-7792
1427	480804	4420085.5	50	0	0	37	0.89	43	-7792	-7792
1428	480838	4420085.5	50	0	0	37	0.76	52	-7792	-7792
1429	480872	4420085.5	50	0	0	37	0.37	58	-7792	-7792
1430	480906	4420085.5	50	0	0	37	0.78	8	-7792	-7792
1431	480940	4420085.5	50	0	0	37	0.65	20	-7792	-7792
1432	480974	4420085.5	50	0	0	37	0.78	6	-7792	-7792
1433	481008	4420085.5	50	0	0	37	0.84	74	-7792	-7792
1434	481042	4420085.5	50	0	0	37	0.4	94	-7792	-7792
1435	481076	4420085.5	50	0	0	37	0.28	16	-7792	-7792
1436	481110	4420085.5	50	0	0	37	0.22	22	-7792	-7792
1437	481144	4420085.5	50	0	0	37	0.49	12	-7792	-7792
1438	481178	4420085.5	50	0	0	37	0.6	96	-7792	-7792
1439	477642	4420051.5	50	0	0	37	0.79	17	-7792	-7792
1440	477676	4420051.5	50	0	0	37	0.88	73	-7792	-7792
1441	477710	4420051.5	50	0	0	37	0.2	85	-7792	-7792
1442	477744	4420051.5	50	0	0	37	0.2	83	-7792	-7792
1443	477778	4420051.5	50	0	0	37	0.5	80	-7792	-7792
1444	477812	4420051.5	50	0	0	37	0.22	26	-7792	-7792
1445	477846	4420051.5	50	0	0	37	0.19	29	-7792	-7792
1446	477880	4420051.5	50	0	0	37	0.77	98	-7792	-7792
1447	477914	4420051.5	50	0	0	37	0.18	3	-7792	-7792
1448	477948	4420051.5	50	0	0	37	0.83	26	-7792	-7792
1449	477982	4420051.5	50	0	0	37	0.05	3	-7792	-7792
1450	478016	4420051.5	50	0	0	37	0.24	11	-7792	-7792
1451	478050	4420051.5	50	0	0	37	0.85	13	-7792	-7792
1452	478084	4420051.5	50	0	0	37	0.88	57	-7792	-7792
1453	478118	4420051.5	50	0	0	37	0.9	56	-7792	-7792
1454	478152	4420051.5	50	0	0	37	0.14	47	-7792	-7792
1455	478186	4420051.5	50	0	0	37	0.8	40	-7792	-7792
1456	478220	4420051.5	50	0	0	37	0.2	46	-7792	-7792
1457	478254	4420051.5	50	0	0	37	0.35	5	-7792	-7792
1458	478288	4420051.5	50	0	0	37	0.17	94	-7792	-7792
1459	478322	4420051.5	50	0	0	37	0.58	8	-7792	-7792
1460	478356	4420051.5	50	0	0	37	0.24	69	-7792	-7792
1461	478390	4420051.5	50	0	0	37	0.17	93	-7792	-7792
1462	478424	4420051.5	50	0	0	37	0.88	87	-7792	-7792
1463	478458	4420051.5	50	0	0	37	0.45	4	-7792	-7792
1464	478492	4420051.5	50	0	0	37	0.29	92	-7792	-7792
1465	478526	4420051.5	50	0	0	37	0.07	43	-7792	-7792
1466	478560	4420051.5	50	0	0	37	0.69	67	-7792	-7792
1467	478594	4420051.5	50	0	0	37	0.89	29	-7792	-7792
1468	478628	4420051.5	50	0	0	37	0.62	63	-7792	-7792
1469	478662	4420051.5	50	0	0	37	0.39	3	-7792	-7792
1470	478696	4420051.5	50	0	0	37	0.28	34	-7792	-7792
1471	478730	4420051.5	50	0	0	37	0.12	93	-7792	-7792
1472	478764	4420051.5	50	0	0	37	0.54	6	-7792	-7792
1473	478798	4420051.5	50	0	0	37	0.6	20	-7792	-7792
1474	478832	4420051.5	50	0	0	37	0.68	67	-7792	-7792
1475	478866	4420051.5	50	0	0	37	0.04	67	-7792	-7792
1476	478900	4420051.5	50	0	0	37	0.17	85	-7792	-7792
1477	478934	4420051.5	25.368505	0	0	37	0.05	38	-7792	-7792
1478	478968	4420051.5	24.047195	0	0	37	0.18	16	-7792	-7792
1479	479002	4420051.5	21.759672	0	0	37	0.43	85	-7792	-7792
1480	479036	4420051.5	19.03689901	0	0	37	0.55	0	-7792	-7792
1481	479070	4420051.5	10.60032004	0	0	37	0.23	52	-7792	-7792
1482	479104	4420051.5	5.664601755	1	2.704332409	37	0.29	41	-7792	-7792
1483	479138	4420051.5	6.509087644	1	1.856868762	37	0.27	31	-7792	-7792
1484	479172	4420051.5	6.75132	1	1.612715631	37	0.23	68	-7792	-7792
1485	479206	4420051.5	7.888224	1	0.476008707	37	0.68	48	-7792	-7792
1486	479240	4420051.5	15.60919755	0	0	37	0.86	5	-7792	-7792
1487	479274	4420051.5	18.68424	0	0	37	0.03	48	-7792	-7792
1488	479308	4420051.5	20.881849	0	0	37	0.48	89	-7792	-7792
1489	479342	4420051.5	21.957792	0	0	37	0.79	24	-7792	-7792
1490	479376	4420051.5	22.91363548	0	0	37	0.66	80	-7792	-7792
1491	479410	4420051.5	23.954231	0	0	37	0.47	90	-7792	-7792
1492	479444	4420051.5	25.22053202	0	0	37	0.05	50	-7792	-7792
1493	479478	4420051.5	25.094185	0	0	37	0.09	80	-7792	-7792
1494	479512	4420051.5	23.91902914	0	0	37	0.26	32	-7792	-7792
1495	479546	4420051.5	22.072092	0	0	37	0.55	20	-7792	-7792
1496	479580	4420051.5	20.53757982	0	0	37	0.53	40	-7792	-7792
1497	479614	4420051.5	19.5834	0	0	37	0.24	2	-7792	-7792
1498	479648	4420051.5	20.1006713	0	0	37	0.11	50	-7792	-7792
1499	479682	4420051.5	20.735544	0	0	37	0.42	33	-7792	-7792
1500	479716	4420051.5	22.55086356	0	0	37	0.43	6	-7792	-7792
1501	479750	4420051.5	23.716487	0	0	37	0.13	39	-7792	-7792
1502	479784	4420051.5	24.72272222	0	0	37	0.88	39	-7792	-7792
1503	479818	4420051.5	25.09489153	0	0	37	0.38	49	-7792	-7792
1504	479852	4420051.5	24.17807942	0	0	37	0.19	34	-7792	-7792
1505	479886	4420051.5	20.991577	0	0	37	0.14	82	-7792	-7792
1506	479920	4420051.5	18.72223721	0	0	37	0.83	41	-7792	-7792
1507	479954	4420051.5	16.194024	0	0	37	0.68	47	-7792	-7792
1508	479988	4420051.5	19.09572	0	0	37	0.87	53	-7792	-7792
1509	480022	4420051.5	21.15312	0	0	37	0.07	19	-7792	-7792
1510	480056	4420051.5	21.122641	0	0	37	0.79	13	-7792	-7792
1511	480090	4420051.5	21.74748	0	0	37	0.1	68	-7792	-7792
1512	480124	4420051.5	22.01987031	0	0	37	0.27	23	-7792	-7792
1513	480158	4420051.5	22.3845125	0	0	37	0.91	3	-7792	-7792
1514	480192	4420051.5	23.045928	0	0	37	0.82	34	-7792	-7792
1515	480226	4420051.5	23.13954682	0	0	37	0.48	96	-7792	-7792
1516	480260	4420051.5	23.817072	0	0	37	0.76	3	-7792	-7792
1517	480294	4420051.5	24.755856	0	0	37	0.45	92	-7792	-7792
1518	480328	4420051.5	24.53076595	0	0	37	0.76	61	-7792	-7792
1519	480362	4420051.5	25.127713	0	0	37	0.22	97	-7792	-7792
1520	480396	4420051.5	25.514808	0	0	37	0.35	61	-7792	-7792
1521	480430	4420051.5	25.624536	0	0	37	0.56	87	-7792	-7792
1522	480464	4420051.5	25.11552	0	0	37	0.8	5	-7792	-7792
1523	480498	4420051.5	24.801577	0	0	37	0.41	91	-7792	-7792
1524	480532	4420051.5	20.78119941	0	0	37	0.79	96	-7792	-7792
1525	480566	4420051.5	19.101815	0	0	37	0.7	97	-7792	-7792
1526	480600	4420051.5	20.8947193	0	0	37	0.2	87	-7792	-7792
1527	480634	4420051.5	21.38516435	0	0	37	0.58	52	-7792	-7792
1528	480668	4420051.5	21.08369834	0	0	37	0.6	52	-7792	-7792
1529	480702	4420051.5	20.84841715	0	0	37	0.42	15	-7792	-7792
1530	480736	4420051.5	20.854415	0	0	37	0.73	92	-7792	-7792
1531	480770	4420051.5	50	0	0	37	0.68	17	-7792	-7792
1532	480804	4420051.5	50	0	0	37	0.17	22	-7792	-7792
1533	480838	4420051.5	50	0	0	37	0.6	79	-7792	-7792
1534	480872	4420051.5	50	0	0	37	0.61	10	-7792	-7792
1535	480906	4420051.5	50	0	0	37	0.6	34	-7792	-7792
1536	480940	4420051.5	50	0	0	37	0.84	10	-7792	-7792
1537	480974	4420051.5	50	0	0	37	0.46	23	-7792	-7792
1538	481008	4420051.5	50	0	0	37	0.11	32	-7792	-7792
1539	481042	4420051.5	50	0	0	37	0.26	95	-7792	-7792
1540	481076	4420051.5	50	0	0	37	0.66	33	-7792	-7792
1541	481110	4420051.5	50	0	0	37	0.19	87	-7792	-7792
1542	481144	4420051.5	50	0	0	37	0.46	50	-7792	-7792
1543	481178	4420051.5	50	0	0	37	0.78	92	-7792	-7792
1544	477642	4420017.5	50	0	0	37	0.74	42	-7792	-7792
1545	477676	4420017.5	50	0	0	37	0.34	74	-7792	-7792
1546	477710	4420017.5	50	0	0	37	0.87	22	-7792	-7792
1547	477744	4420017.5	50	0	0	37	0.27	69	-7792	-7792
1548	477778	4420017.5	50	0	0	37	0.35	54	-7792	-7792
1549	477812	4420017.5	50	0	0	37	0.77	45	-7792	-7792
1550	477846	4420017.5	50	0	0	37	0.21	21	-7792	-7792
1551	477880	4420017.5	50	0	0	37	0.42	67	-7792	-7792
1552	477914	4420017.5	50	0	0	37	0.89	73	-7792	-7792
1553	477948	4420017.5	50	0	0	37	0.57	30	-7792	-7792
1554	477982	4420017.5	50	0	0	37	0.9	44	-7792	-7792
1555	478016	4420017.5	50	0	0	37	0.66	16	-7792	-7792
1556	478050	4420017.5	50	0	0	37	0.12	18	-7792	-7792
1557	478084	4420017.5	50	0	0	37	0.46	96	-7792	-7792
1558	478118	4420017.5	50	0	0	37	0.18	21	-7792	-7792
1559	478152	4420017.5	50	0	0	37	0.83	94	-7792	-7792
1560	478186	4420017.5	50	0	0	37	0.44	80	-7792	-7792
1561	478220	4420017.5	50	0	0	37	0.69	36	-7792	-7792
1562	478254	4420017.5	50	0	0	37	0.63	65	-7792	-7792
1563	478288	4420017.5	50	0	0	37	0.19	0	-7792	-7792
1564	478322	4420017.5	50	0	0	37	0.83	86	-7792	-7792
1565	478356	4420017.5	50	0	0	37	0.42	94	-7792	-7792
1566	478390	4420017.5	50	0	0	37	0.41	73	-7792	-7792
1567	478424	4420017.5	50	0	0	37	0.16	6	-7792	-7792
1568	478458	4420017.5	50	0	0	37	0.04	20	-7792	-7792
1569	478492	4420017.5	50	0	0	37	0.05	71	-7792	-7792
1570	478526	4420017.5	50	0	0	37	0.56	73	-7792	-7792
1571	478560	4420017.5	50	0	0	37	0.55	93	-7792	-7792
1572	478594	4420017.5	50	0	0	37	0.55	84	-7792	-7792
1573	478628	4420017.5	50	0	0	37	0.8	77	-7792	-7792
1574	478662	4420017.5	50	0	0	37	0.41	53	-7792	-7792
1575	478696	4420017.5	50	0	0	37	0.89	64	-7792	-7792
1576	478730	4420017.5	50	0	0	37	0.24	16	-7792	-7792
1577	478764	4420017.5	50	0	0	37	0.65	66	-7792	-7792
1578	478798	4420017.5	50	0	0	37	0.29	49	-7792	-7792
1579	478832	4420017.5	50	0	0	37	0.23	51	-7792	-7792
1580	478866	4420017.5	50	0	0	37	0.18	2	-7792	-7792
1581	478900	4420017.5	26.874215	0	0	37	0.04	36	-7792	-7792
1582	478934	4420017.5	26.50812282	0	0	37	0.8	18	-7792	-7792
1583	478968	4420017.5	24.22635754	0	0	37	0.24	56	-7792	-7792
1584	479002	4420017.5	21.59602613	0	0	37	0.19	88	-7792	-7792
1585	479036	4420017.5	17.775936	0	0	37	0.19	65	-7792	-7792
1586	479070	4420017.5	13.67308891	0	0	37	0.87	75	-7792	-7792
1587	479104	4420017.5	9.817608	0	0	37	0.53	73	-7792	-7792
1588	479138	4420017.5	4.456176	1	3.89780482	37	0.74	6	-7792	-7792
1589	479172	4420017.5	6.89845865	1	1.459086105	37	0.48	1	-7792	-7792
1590	479206	4420017.5	7.744483208	1	0.615807723	37	0.16	81	-7792	-7792
1591	479240	4420017.5	16.91676094	0	0	37	0.46	86	-7792	-7792
1592	479274	4420017.5	18.18654062	0	0	37	0.4	30	-7792	-7792
1593	479308	4420017.5	21.30488079	0	0	37	0.23	44	-7792	-7792
1594	479342	4420017.5	21.45848609	0	0	37	0.89	41	-7792	-7792
1595	479376	4420017.5	23.83092222	0	0	37	0.82	32	-7792	-7792
1596	479410	4420017.5	24.80535738	0	0	37	0.18	56	-7792	-7792
1597	479444	4420017.5	24.52137634	0	0	37	0.25	55	-7792	-7792
1598	479478	4420017.5	24.1561342	0	0	37	0.51	27	-7792	-7792
1599	479512	4420017.5	23.33443956	0	0	37	0.02	43	-7792	-7792
1600	479546	4420017.5	21.93713488	0	0	37	0.51	12	-7792	-7792
1601	479580	4420017.5	20.91894902	0	0	37	0.88	68	-7792	-7792
1602	479614	4420017.5	20.73352544	0	0	37	0.64	93	-7792	-7792
1603	479648	4420017.5	20.86515657	0	0	37	0.12	48	-7792	-7792
1604	479682	4420017.5	22.08955727	0	0	37	0.23	59	-7792	-7792
1605	479716	4420017.5	22.71291995	0	0	37	0.62	98	-7792	-7792
1606	479750	4420017.5	24.591264	0	0	37	0.15	18	-7792	-7792
1607	479784	4420017.5	25.26569657	0	0	37	0.05	20	-7792	-7792
1608	479818	4420017.5	25.37053325	0	0	37	0.17	95	-7792	-7792
1609	479852	4420017.5	24.33324782	0	0	37	0.54	59	-7792	-7792
1610	479886	4420017.5	22.588728	0	0	37	0.86	77	-7792	-7792
1611	479920	4420017.5	19.94562225	0	0	37	0.51	87	-7792	-7792
1612	479954	4420017.5	16.9681989	0	0	37	0.43	78	-7792	-7792
1613	479988	4420017.5	18.02300066	0	0	37	0.46	93	-7792	-7792
1614	480022	4420017.5	20.3454	0	0	37	0.14	54	-7792	-7792
1615	480056	4420017.5	21.21411845	0	0	37	0.86	14	-7792	-7792
1616	480090	4420017.5	21.50432056	0	0	37	0.17	91	-7792	-7792
1617	480124	4420017.5	21.89774911	0	0	37	0.03	85	-7792	-7792
1618	480158	4420017.5	22.6314	0	0	37	0.06	85	-7792	-7792
1619	480192	4420017.5	22.79630079	0	0	37	0.86	83	-7792	-7792
1620	480226	4420017.5	23.62271212	0	0	37	0.39	45	-7792	-7792
1621	480260	4420017.5	24.42653137	0	0	37	0.58	24	-7792	-7792
1622	480294	4420017.5	24.670513	0	0	37	0.12	40	-7792	-7792
1623	480328	4420017.5	24.77575467	0	0	37	0.1	57	-7792	-7792
1624	480362	4420017.5	23.533608	0	0	37	0.85	50	-7792	-7792
1625	480396	4420017.5	22.48245178	0	0	37	0.15	76	-7792	-7792
1626	480430	4420017.5	20.7614515	0	0	37	0.36	62	-7792	-7792
1627	480464	4420017.5	18.938748	0	0	37	0.38	7	-7792	-7792
1628	480498	4420017.5	21.854159	0	0	37	0.16	21	-7792	-7792
1629	480532	4420017.5	22.54702673	0	0	37	0.24	2	-7792	-7792
1630	480566	4420017.5	21.33134605	0	0	37	0.57	74	-7792	-7792
1631	480600	4420017.5	21.24293947	0	0	37	0.13	74	-7792	-7792
1632	480634	4420017.5	20.964144	0	0	37	0.11	1	-7792	-7792
1633	480668	4420017.5	20.82894004	0	0	37	0.79	60	-7792	-7792
1634	480702	4420017.5	20.77103279	0	0	37	0.82	31	-7792	-7792
1635	480736	4420017.5	20.11294115	0	0	37	0.1	85	-7792	-7792
1636	480770	4420017.5	50	0	0	37	0.35	47	-7792	-7792
1637	480804	4420017.5	50	0	0	37	0.22	30	-7792	-7792
1638	480838	4420017.5	50	0	0	37	0.16	31	-7792	-7792
1639	480872	4420017.5	50	0	0	37	0.82	57	-7792	-7792
1640	480906	4420017.5	50	0	0	37	0.33	37	-7792	-7792
1641	480940	4420017.5	50	0	0	37	0.17	55	-7792	-7792
1642	480974	4420017.5	50	0	0	37	0.28	21	-7792	-7792
1643	481008	4420017.5	50	0	0	37	0.65	54	-7792	-7792
1644	481042	4420017.5	50	0	0	37	0.37	11	-7792	-7792
1645	481076	4420017.5	50	0	0	37	0.8	44	-7792	-7792
1646	481110	4420017.5	50	0	0	37	0.22	25	-7792	-7792
1647	481144	4420017.5	50	0	0	37	0.21	51	-7792	-7792
1648	481178	4420017.5	50	0	0	37	0.63	96	-7792	-7792
1649	477608	4419983.5	50	0	0	37	0.83	13	-7792	-7792
1650	477642	4419983.5	50	0	0	37	0.67	12	-7792	-7792
1651	477676	4419983.5	50	0	0	37	0.03	32	-7792	-7792
1652	477710	4419983.5	50	0	0	37	0.67	98	-7792	-7792
1653	477744	4419983.5	50	0	0	37	0.17	8	-7792	-7792
1654	477778	4419983.5	50	0	0	37	0.47	12	-7792	-7792
1655	477812	4419983.5	50	0	0	37	0.35	76	-7792	-7792
1656	477846	4419983.5	50	0	0	37	0.63	6	-7792	-7792
1657	477880	4419983.5	50	0	0	37	0.37	39	-7792	-7792
1658	477914	4419983.5	50	0	0	37	0.27	42	-7792	-7792
1659	477948	4419983.5	50	0	0	37	0.15	99	-7792	-7792
1660	477982	4419983.5	50	0	0	37	0.77	71	-7792	-7792
1661	478016	4419983.5	50	0	0	37	0.59	11	-7792	-7792
1662	478050	4419983.5	50	0	0	37	0.3	23	-7792	-7792
1663	478084	4419983.5	50	0	0	37	0.29	65	-7792	-7792
1664	478118	4419983.5	50	0	0	37	0.05	89	-7792	-7792
1665	478152	4419983.5	50	0	0	37	0.16	10	-7792	-7792
1666	478186	4419983.5	50	0	0	37	0.27	71	-7792	-7792
1667	478220	4419983.5	50	0	0	37	0.27	73	-7792	-7792
1668	478254	4419983.5	50	0	0	37	0.83	16	-7792	-7792
1669	478288	4419983.5	50	0	0	37	0.37	19	-7792	-7792
1670	478322	4419983.5	50	0	0	37	0.85	62	-7792	-7792
1671	478356	4419983.5	50	0	0	37	0.91	20	-7792	-7792
1672	478390	4419983.5	50	0	0	37	0.41	44	-7792	-7792
1673	478424	4419983.5	50	0	0	37	0.11	52	-7792	-7792
1674	478458	4419983.5	50	0	0	37	0.89	60	-7792	-7792
1675	478492	4419983.5	50	0	0	37	0.64	85	-7792	-7792
1676	478526	4419983.5	50	0	0	37	0.14	10	-7792	-7792
1677	478560	4419983.5	50	0	0	37	0.74	0	-7792	-7792
1678	478594	4419983.5	50	0	0	37	0.19	82	-7792	-7792
1679	478628	4419983.5	50	0	0	37	0.52	55	-7792	-7792
1680	478662	4419983.5	50	0	0	37	0.03	0	-7792	-7792
1681	478696	4419983.5	50	0	0	37	0.41	79	-7792	-7792
1682	478730	4419983.5	50	0	0	37	0.2	89	-7792	-7792
1683	478764	4419983.5	50	0	0	37	0.84	45	-7792	-7792
1684	478798	4419983.5	50	0	0	37	0.86	2	-7792	-7792
1685	478832	4419983.5	50	0	0	37	0.36	21	-7792	-7792
1686	478866	4419983.5	50	0	0	37	0.23	81	-7792	-7792
1687	478900	4419983.5	28.0924593	0	0	37	0.18	0	-7792	-7792
1688	478934	4419983.5	26.93336591	0	0	37	0.52	11	-7792	-7792
1689	478968	4419983.5	24.390095	0	0	37	0.86	57	-7792	-7792
1690	479002	4419983.5	20.72405686	0	0	37	0.63	73	-7792	-7792
1691	479036	4419983.5	18.98752418	0	0	37	0.16	5	-7792	-7792
1692	479070	4419983.5	13.249656	0	0	37	0.32	11	-7792	-7792
1693	479104	4419983.5	11.603736	0	0	37	0.49	78	-7792	-7792
1694	479138	4419983.5	11.067288	0	0	37	0.34	98	-7792	-7792
1695	479172	4419983.5	8.769096	0	0	37	0.56	32	-7792	-7792
1696	479206	4419983.5	7.90956	1	0.451938534	37	0.91	75	-7792	-7792
1697	479240	4419983.5	17.49471553	0	0	37	0.65	29	-7792	-7792
1698	479274	4419983.5	18.24228	0	0	37	0.61	70	-7792	-7792
1699	479308	4419983.5	19.071336	0	0	37	0.66	93	-7792	-7792
1700	479342	4419983.5	21.05974141	0	0	37	0.6	66	-7792	-7792
1701	479376	4419983.5	22.38758701	0	0	37	0.51	76	-7792	-7792
1702	479410	4419983.5	24.768049	0	0	37	0.18	30	-7792	-7792
1703	479444	4419983.5	24.972264	0	0	37	0.1	91	-7792	-7792
1704	479478	4419983.5	23.67749758	0	0	37	0.56	21	-7792	-7792
1705	479512	4419983.5	23.78731736	0	0	37	0.48	40	-7792	-7792
1706	479546	4419983.5	23.20904588	0	0	37	0.52	41	-7792	-7792
1707	479580	4419983.5	22.475951	0	0	37	0.46	12	-7792	-7792
1708	479614	4419983.5	22.094951	0	0	37	0.24	8	-7792	-7792
1709	479648	4419983.5	21.863305	0	0	37	0.35	65	-7792	-7792
1710	479682	4419983.5	22.887431	0	0	37	0.83	52	-7792	-7792
1711	479716	4419983.5	23.74392	0	0	37	0.68	44	-7792	-7792
1712	479750	4419983.5	24.435815	0	0	37	0.19	12	-7792	-7792
1713	479784	4419983.5	25.194769	0	0	37	0.45	62	-7792	-7792
1714	479818	4419983.5	24.2780671	0	0	37	0.44	39	-7792	-7792
1715	479852	4419983.5	23.62107797	0	0	37	0.71	26	-7792	-7792
1716	479886	4419983.5	22.45630556	0	0	37	0.33	13	-7792	-7792
1717	479920	4419983.5	20.552664	0	0	37	0.32	47	-7792	-7792
1718	479954	4419983.5	17.836896	0	0	37	0.61	73	-7792	-7792
1719	479988	4419983.5	19.647408	0	0	37	0.53	6	-7792	-7792
1720	480022	4419983.5	21.16608919	0	0	37	0.14	84	-7792	-7792
1721	480056	4419983.5	20.85060148	0	0	37	0.41	90	-7792	-7792
1722	480090	4419983.5	21.38172	0	0	37	0.3	45	-7792	-7792
1723	480124	4419983.5	22.104095	0	0	37	0.73	86	-7792	-7792
1724	480158	4419983.5	22.56861288	0	0	37	0.3	27	-7792	-7792
1725	480192	4419983.5	22.838664	0	0	37	0.09	62	-7792	-7792
1726	480226	4419983.5	23.332441	0	0	37	0.59	83	-7792	-7792
1727	480260	4419983.5	23.512272	0	0	37	0.69	27	-7792	-7792
1728	480294	4419983.5	21.71714059	0	0	37	0.5	86	-7792	-7792
1729	480328	4419983.5	18.6939714	0	0	37	0.11	73	-7792	-7792
1730	480362	4419983.5	18.995136	0	0	37	0.21	38	-7792	-7792
1731	480396	4419983.5	24.106631	0	0	37	0.41	79	-7792	-7792
1732	480430	4419983.5	23.320249	0	0	37	0.08	98	-7792	-7792
1733	480464	4419983.5	25.042369	0	0	37	0.81	80	-7792	-7792
1734	480498	4419983.5	25.20243993	0	0	37	0.45	71	-7792	-7792
1735	480532	4419983.5	23.40157885	0	0	37	0.78	16	-7792	-7792
1736	480566	4419983.5	22.01561513	0	0	37	0.23	1	-7792	-7792
1737	480600	4419983.5	21.5388846	0	0	37	0.58	22	-7792	-7792
1738	480634	4419983.5	21.12343006	0	0	37	0.14	31	-7792	-7792
1739	480668	4419983.5	20.64807893	0	0	37	0.8	80	-7792	-7792
1740	480702	4419983.5	19.99337714	0	0	37	0.69	11	-7792	-7792
1741	480736	4419983.5	19.952208	0	0	37	0.69	53	-7792	-7792
1742	480770	4419983.5	50	0	0	37	0.43	61	-7792	-7792
1743	480804	4419983.5	50	0	0	37	0.12	55	-7792	-7792
1744	480838	4419983.5	50	0	0	37	0.72	53	-7792	-7792
1745	480872	4419983.5	50	0	0	37	0.31	80	-7792	-7792
1746	480906	4419983.5	50	0	0	37	0.17	69	-7792	-7792
1747	480940	4419983.5	50	0	0	37	0.59	46	-7792	-7792
1748	480974	4419983.5	50	0	0	37	0.32	6	-7792	-7792
1749	481008	4419983.5	50	0	0	37	0.67	46	-7792	-7792
1750	481042	4419983.5	50	0	0	37	0.04	55	-7792	-7792
1751	481076	4419983.5	50	0	0	37	0.18	2	-7792	-7792
1752	481110	4419983.5	50	0	0	37	0.35	60	-7792	-7792
1753	481144	4419983.5	50	0	0	37	0.38	7	-7792	-7792
1754	481178	4419983.5	50	0	0	37	0.12	42	-7792	-7792
1755	477608	4419949.5	50	0	0	37	0.08	1	-7792	-7792
1756	477642	4419949.5	50	0	0	37	0.24	80	-7792	-7792
1757	477676	4419949.5	50	0	0	37	0.3	53	-7792	-7792
1758	477710	4419949.5	50	0	0	37	0.22	24	-7792	-7792
1759	477744	4419949.5	50	0	0	37	0.69	34	-7792	-7792
1760	477778	4419949.5	50	0	0	37	0.58	31	-7792	-7792
1761	477812	4419949.5	50	0	0	37	0.65	34	-7792	-7792
1762	477846	4419949.5	50	0	0	37	0.45	56	-7792	-7792
1763	477880	4419949.5	50	0	0	37	0.46	85	-7792	-7792
1764	477914	4419949.5	50	0	0	37	0.36	34	-7792	-7792
1765	477948	4419949.5	50	0	0	37	0.13	66	-7792	-7792
1766	477982	4419949.5	50	0	0	37	0.21	19	-7792	-7792
1767	478016	4419949.5	50	0	0	37	0.85	21	-7792	-7792
1768	478050	4419949.5	50	0	0	37	0.89	52	-7792	-7792
1769	478084	4419949.5	50	0	0	37	0.47	33	-7792	-7792
1770	478118	4419949.5	50	0	0	37	0.1	41	-7792	-7792
1771	478152	4419949.5	50	0	0	37	0.17	36	-7792	-7792
1772	478186	4419949.5	50	0	0	37	0.32	77	-7792	-7792
1773	478220	4419949.5	50	0	0	37	0.23	3	-7792	-7792
1774	478254	4419949.5	50	0	0	37	0.25	18	-7792	-7792
1775	478288	4419949.5	50	0	0	37	0.29	95	-7792	-7792
1776	478322	4419949.5	50	0	0	37	0.66	57	-7792	-7792
1777	478356	4419949.5	50	0	0	37	0.76	86	-7792	-7792
1778	478390	4419949.5	50	0	0	37	0.74	73	-7792	-7792
1779	478424	4419949.5	50	0	0	37	0.04	65	-7792	-7792
1780	478458	4419949.5	50	0	0	37	0.14	15	-7792	-7792
1781	478492	4419949.5	50	0	0	37	0.83	82	-7792	-7792
1782	478526	4419949.5	50	0	0	37	0.45	85	-7792	-7792
1783	478560	4419949.5	50	0	0	37	0.13	25	-7792	-7792
1784	478594	4419949.5	50	0	0	37	0.03	78	-7792	-7792
1785	478628	4419949.5	50	0	0	37	0.65	65	-7792	-7792
1786	478662	4419949.5	50	0	0	37	0.47	96	-7792	-7792
1787	478696	4419949.5	50	0	0	37	0.82	78	-7792	-7792
1788	478730	4419949.5	50	0	0	37	0.58	13	-7792	-7792
1789	478764	4419949.5	50	0	0	37	0.64	44	-7792	-7792
1790	478798	4419949.5	50	0	0	37	0.5	82	-7792	-7792
1791	478832	4419949.5	50	0	0	37	0.3	32	-7792	-7792
1792	478866	4419949.5	50	0	0	37	0.23	0	-7792	-7792
1793	478900	4419949.5	27.246072	0	0	37	0.03	69	-7792	-7792
1794	478934	4419949.5	25.23598839	0	0	37	0.81	4	-7792	-7792
1795	478968	4419949.5	23.09818662	0	0	37	0.09	76	-7792	-7792
1796	479002	4419949.5	21.119592	0	0	37	0.69	87	-7792	-7792
1797	479036	4419949.5	19.147536	0	0	37	0.58	36	-7792	-7792
1798	479070	4419949.5	11.71616352	0	0	37	0.89	28	-7792	-7792
1799	479104	4419949.5	11.07952707	0	0	37	0.77	36	-7792	-7792
1800	479138	4419949.5	6.454312949	1	1.317335368	37	0.69	97	-7792	-7792
1801	479172	4419949.5	7.277126093	1	0.477666326	37	0.19	76	-7792	-7792
1802	479206	4419949.5	9.720072	0	0	37	0.14	12	-7792	-7792
1803	479240	4419949.5	15.355824	0	0	37	0.27	63	-7792	-7792
1804	479274	4419949.5	16.361664	0	0	37	0.17	36	-7792	-7792
1805	479308	4419949.5	18.13086745	0	0	37	0.59	25	-7792	-7792
1806	479342	4419949.5	20.48916014	0	0	37	0.64	57	-7792	-7792
1807	479376	4419949.5	21.211031	0	0	37	0.03	10	-7792	-7792
1808	479410	4419949.5	22.570441	0	0	37	0.21	85	-7792	-7792
1809	479444	4419949.5	23.417785	0	0	37	0.8	87	-7792	-7792
1810	479478	4419949.5	22.963631	0	0	37	0.05	12	-7792	-7792
1811	479512	4419949.5	23.024592	0	0	37	0.74	72	-7792	-7792
1812	479546	4419949.5	23.314151	0	0	37	0.83	79	-7792	-7792
1813	479580	4419949.5	23.457408	0	0	37	0.02	46	-7792	-7792
1814	479614	4419949.5	23.56939713	0	0	37	0.67	79	-7792	-7792
1815	479648	4419949.5	23.708868	0	0	37	0.57	95	-7792	-7792
1816	479682	4419949.5	24.152351	0	0	37	0.15	5	-7792	-7792
1817	479716	4419949.5	24.55519314	0	0	37	0.33	50	-7792	-7792
1818	479750	4419949.5	24.7025165	0	0	37	0.35	11	-7792	-7792
1819	479784	4419949.5	24.597359	0	0	37	0.85	37	-7792	-7792
1820	479818	4419949.5	23.7767985	0	0	37	0.81	72	-7792	-7792
1821	479852	4419949.5	22.5229016	0	0	37	0.88	23	-7792	-7792
1822	479886	4419949.5	21.9263385	0	0	37	0.86	43	-7792	-7792
1823	479920	4419949.5	20.592287	0	0	37	0.57	0	-7792	-7792
1824	479954	4419949.5	20.03205741	0	0	37	0.54	49	-7792	-7792
1825	479988	4419949.5	20.33100181	0	0	37	0.3	44	-7792	-7792
1826	480022	4419949.5	20.506944	0	0	37	0.34	46	-7792	-7792
1827	480056	4419949.5	21.070823	0	0	37	0.59	70	-7792	-7792
1828	480090	4419949.5	21.735287	0	0	37	0.47	12	-7792	-7792
1829	480124	4419949.5	21.98779949	0	0	37	0.87	48	-7792	-7792
1830	480158	4419949.5	22.436328	0	0	37	0.87	0	-7792	-7792
1831	480192	4419949.5	20.830031	0	0	37	0.19	96	-7792	-7792
1832	480226	4419949.5	18.70976754	0	0	37	0.32	94	-7792	-7792
1833	480260	4419949.5	19.51589617	0	0	37	0.04	28	-7792	-7792
1834	480294	4419949.5	24.780241	0	0	37	0.65	62	-7792	-7792
1835	480328	4419949.5	24.655272	0	0	37	0.44	59	-7792	-7792
1836	480362	4419949.5	25.10070449	0	0	37	0.5	27	-7792	-7792
1837	480396	4419949.5	24.61704608	0	0	37	0.19	65	-7792	-7792
1838	480430	4419949.5	24.295608	0	0	37	0.58	35	-7792	-7792
1839	480464	4419949.5	24.09428977	0	0	37	0.82	42	-7792	-7792
1840	480498	4419949.5	24.05139842	0	0	37	0.7	96	-7792	-7792
1841	480532	4419949.5	23.1849777	0	0	37	0.35	1	-7792	-7792
1842	480566	4419949.5	21.36126517	0	0	37	0.1	36	-7792	-7792
1843	480600	4419949.5	21.473159	0	0	37	0.9	64	-7792	-7792
1844	480634	4419949.5	21.73698688	0	0	37	0.87	55	-7792	-7792
1845	480668	4419949.5	19.82896406	0	0	37	0.52	6	-7792	-7792
1846	480702	4419949.5	20.01706492	0	0	37	0.6	99	-7792	-7792
1847	480736	4419949.5	19.528536	0	0	37	0.71	46	-7792	-7792
1848	480770	4419949.5	50	0	0	37	0.78	94	-7792	-7792
1849	480804	4419949.5	50	0	0	37	0.31	91	-7792	-7792
1850	480838	4419949.5	50	0	0	37	0.54	77	-7792	-7792
1851	480872	4419949.5	50	0	0	37	0.22	72	-7792	-7792
1852	480906	4419949.5	50	0	0	37	0.83	29	-7792	-7792
1853	480940	4419949.5	50	0	0	37	0.22	41	-7792	-7792
1854	480974	4419949.5	50	0	0	37	0.46	38	-7792	-7792
1855	481008	4419949.5	50	0	0	37	0.25	9	-7792	-7792
1856	481042	4419949.5	50	0	0	37	0.41	85	-7792	-7792
1857	481076	4419949.5	50	0	0	37	0.23	86	-7792	-7792
1858	481110	4419949.5	50	0	0	37	0.25	48	-7792	-7792
1859	481144	4419949.5	50	0	0	37	0.53	44	-7792	-7792
1860	481178	4419949.5	50	0	0	37	0.06	69	-7792	-7792
1861	477608	4419915.5	50	0	0	37	0.18	1	-7792	-7792
1862	477642	4419915.5	50	0	0	37	0.17	20	-7792	-7792
1863	477676	4419915.5	50	0	0	37	0.78	10	-7792	-7792
1864	477710	4419915.5	50	0	0	37	0.08	88	-7792	-7792
1865	477744	4419915.5	50	0	0	37	0.6	66	-7792	-7792
1866	477778	4419915.5	50	0	0	37	0.89	46	-7792	-7792
1867	477812	4419915.5	50	0	0	37	0.76	73	-7792	-7792
1868	477846	4419915.5	50	0	0	37	0.91	13	-7792	-7792
1869	477880	4419915.5	50	0	0	37	0.68	91	-7792	-7792
1870	477914	4419915.5	50	0	0	37	0.18	12	-7792	-7792
1871	477948	4419915.5	50	0	0	37	0.28	74	-7792	-7792
1872	477982	4419915.5	50	0	0	37	0.39	85	-7792	-7792
1873	478016	4419915.5	50	0	0	37	0.82	25	-7792	-7792
1874	478050	4419915.5	50	0	0	37	0.06	41	-7792	-7792
1875	478084	4419915.5	50	0	0	37	0.49	5	-7792	-7792
1876	478118	4419915.5	50	0	0	37	0.79	55	-7792	-7792
1877	478152	4419915.5	50	0	0	37	0.07	42	-7792	-7792
1878	478186	4419915.5	50	0	0	37	0.58	65	-7792	-7792
1879	478220	4419915.5	50	0	0	37	0.44	6	-7792	-7792
1880	478254	4419915.5	50	0	0	37	0.6	62	-7792	-7792
1881	478288	4419915.5	50	0	0	37	0.49	38	-7792	-7792
1882	478322	4419915.5	50	0	0	37	0.8	59	-7792	-7792
1883	478356	4419915.5	50	0	0	37	0.41	87	-7792	-7792
1884	478390	4419915.5	50	0	0	37	0.39	58	-7792	-7792
1885	478424	4419915.5	50	0	0	37	0.48	58	-7792	-7792
1886	478458	4419915.5	50	0	0	37	0.14	7	-7792	-7792
1887	478492	4419915.5	50	0	0	37	0.36	1	-7792	-7792
1888	478526	4419915.5	50	0	0	37	0.24	96	-7792	-7792
1889	478560	4419915.5	50	0	0	37	0.49	22	-7792	-7792
1890	478594	4419915.5	50	0	0	37	0.03	92	-7792	-7792
1891	478628	4419915.5	50	0	0	37	0.65	29	-7792	-7792
1892	478662	4419915.5	50	0	0	37	0.84	70	-7792	-7792
1893	478696	4419915.5	50	0	0	37	0.5	80	-7792	-7792
1894	478730	4419915.5	50	0	0	37	0.08	22	-7792	-7792
1895	478764	4419915.5	50	0	0	37	0.3	75	-7792	-7792
1896	478798	4419915.5	50	0	0	37	0.09	9	-7792	-7792
1897	478832	4419915.5	50	0	0	37	0.82	54	-7792	-7792
1898	478866	4419915.5	27.5934738	0	0	37	0.53	85	-7792	-7792
1899	478900	4419915.5	27.2582645	0	0	37	0.2	48	-7792	-7792
1900	478934	4419915.5	24.98566567	0	0	37	0.47	60	-7792	-7792
1901	478968	4419915.5	23.33168354	0	0	37	0.12	70	-7792	-7792
1902	479002	4419915.5	21.81671244	0	0	37	0.16	28	-7792	-7792
1903	479036	4419915.5	17.431512	0	0	37	0.21	92	-7792	-7792
1904	479070	4419915.5	10.88344584	0	0	37	0.31	20	-7792	-7792
1905	479104	4419915.5	9.732264	0	0	37	0.85	60	-7792	-7792
1906	479138	4419915.5	6.222741879	1	1.522999981	37	0.55	64	-7792	-7792
1907	479172	4419915.5	6.212688477	1	1.517099665	37	0.77	77	-7792	-7792
1908	479206	4419915.5	8.781141621	0	0	37	0.33	4	-7792	-7792
1909	479240	4419915.5	16.52583884	0	0	37	0.37	46	-7792	-7792
1910	479274	4419915.5	16.9357554	0	0	37	0.88	84	-7792	-7792
1911	479308	4419915.5	18.17113224	0	0	37	0.32	51	-7792	-7792
1912	479342	4419915.5	19.284696	0	0	37	0.38	60	-7792	-7792
1913	479376	4419915.5	20.266151	0	0	37	0.25	98	-7792	-7792
1914	479410	4419915.5	21.323808	0	0	37	0.59	40	-7792	-7792
1915	479444	4419915.5	23.21052	0	0	37	0.67	9	-7792	-7792
1916	479478	4419915.5	23.09642469	0	0	37	0.38	59	-7792	-7792
1917	479512	4419915.5	22.79880704	0	0	37	0.32	36	-7792	-7792
1918	479546	4419915.5	23.239477	0	0	37	0.52	93	-7792	-7792
1919	479580	4419915.5	24.396192	0	0	37	0.06	65	-7792	-7792
1920	479614	4419915.5	23.90426077	0	0	37	0.17	39	-7792	-7792
1921	479648	4419915.5	24.03348	0	0	37	0.1	65	-7792	-7792
1922	479682	4419915.5	24.280369	0	0	37	0.61	38	-7792	-7792
1923	479716	4419915.5	24.27407852	0	0	37	0.13	0	-7792	-7792
1924	479750	4419915.5	23.63415548	0	0	37	0.84	25	-7792	-7792
1925	479784	4419915.5	22.9906156	0	0	37	0.46	9	-7792	-7792
1926	479818	4419915.5	22.795992	0	0	37	0.53	74	-7792	-7792
1927	479852	4419915.5	22.076664	0	0	37	0.3	67	-7792	-7792
1928	479886	4419915.5	21.54099644	0	0	37	0.89	21	-7792	-7792
1929	479920	4419915.5	21.27213972	0	0	37	0.67	78	-7792	-7792
1930	479954	4419915.5	21.592031	0	0	37	0.08	89	-7792	-7792
1931	479988	4419915.5	22.86634026	0	0	37	0.91	8	-7792	-7792
1932	480022	4419915.5	21.619464	0	0	37	0.47	39	-7792	-7792
1933	480056	4419915.5	21.65470838	0	0	37	0.2	72	-7792	-7792
1934	480090	4419915.5	18.114264	0	0	37	0.71	32	-7792	-7792
1935	480124	4419915.5	18.15744559	0	0	37	0.88	16	-7792	-7792
1936	480158	4419915.5	22.984969	0	0	37	0.09	80	-7792	-7792
1937	480192	4419915.5	23.268431	0	0	37	0.24	39	-7792	-7792
1938	480226	4419915.5	23.329392	0	0	37	0.34	39	-7792	-7792
1939	480260	4419915.5	24.1450727	0	0	37	0.1	52	-7792	-7792
1940	480294	4419915.5	23.978615	0	0	37	0.75	96	-7792	-7792
1941	480328	4419915.5	24.365713	0	0	37	0.32	31	-7792	-7792
1942	480362	4419915.5	24.08063947	0	0	37	0.36	13	-7792	-7792
1943	480396	4419915.5	23.78427617	0	0	37	0.73	42	-7792	-7792
1944	480430	4419915.5	23.88108	0	0	37	0.8	97	-7792	-7792
1945	480464	4419915.5	23.335487	0	0	37	0.6	72	-7792	-7792
1946	480498	4419915.5	23.262336	0	0	37	0.61	28	-7792	-7792
1947	480532	4419915.5	22.64259876	0	0	37	0.09	66	-7792	-7792
1948	480566	4419915.5	21.284185	0	0	37	0.04	44	-7792	-7792
1949	480600	4419915.5	21.479256	0	0	37	0.37	70	-7792	-7792
1950	480634	4419915.5	21.88207008	0	0	37	0.27	82	-7792	-7792
1951	480668	4419915.5	19.997928	0	0	37	0.63	81	-7792	-7792
1952	480702	4419915.5	19.1500605	0	0	37	0.51	50	-7792	-7792
1953	480736	4419915.5	16.79605794	0	0	37	0.43	33	-7792	-7792
1954	480770	4419915.5	15.07066269	0	0	37	0.56	45	-7792	-7792
1955	480804	4419915.5	50	0	0	37	0.41	28	-7792	-7792
1956	480838	4419915.5	50	0	0	37	0.8	96	-7792	-7792
1957	480872	4419915.5	50	0	0	37	0.57	18	-7792	-7792
1958	480906	4419915.5	50	0	0	37	0.8	59	-7792	-7792
1959	480940	4419915.5	50	0	0	37	0.32	62	-7792	-7792
1960	480974	4419915.5	50	0	0	37	0.27	88	-7792	-7792
1961	481008	4419915.5	50	0	0	37	0.42	63	-7792	-7792
1962	481042	4419915.5	50	0	0	37	0.53	74	-7792	-7792
1963	481076	4419915.5	50	0	0	37	0.85	78	-7792	-7792
1964	481110	4419915.5	50	0	0	37	0.87	44	-7792	-7792
1965	481144	4419915.5	50	0	0	37	0.25	82	-7792	-7792
1966	481178	4419915.5	50	0	0	37	0.19	92	-7792	-7792
1967	477608	4419881.5	50	0	0	37	0.73	57	-7792	-7792
1968	477642	4419881.5	50	0	0	37	0.03	26	-7792	-7792
1969	477676	4419881.5	50	0	0	37	0.16	86	-7792	-7792
1970	477710	4419881.5	50	0	0	37	0.52	40	-7792	-7792
1971	477744	4419881.5	50	0	0	37	0.06	77	-7792	-7792
1972	477778	4419881.5	50	0	0	37	0.78	15	-7792	-7792
1973	477812	4419881.5	50	0	0	37	0.84	30	-7792	-7792
1974	477846	4419881.5	50	0	0	37	0.08	54	-7792	-7792
1975	477880	4419881.5	50	0	0	37	0.1	58	-7792	-7792
1976	477914	4419881.5	50	0	0	37	0.1	8	-7792	-7792
1977	477948	4419881.5	50	0	0	37	0.83	62	-7792	-7792
1978	477982	4419881.5	50	0	0	37	0.65	11	-7792	-7792
1979	478016	4419881.5	50	0	0	37	0.62	88	-7792	-7792
1980	478050	4419881.5	50	0	0	37	0.19	82	-7792	-7792
1981	478084	4419881.5	50	0	0	37	0.67	16	-7792	-7792
1982	478118	4419881.5	50	0	0	37	0.18	98	-7792	-7792
1983	478152	4419881.5	50	0	0	37	0.19	54	-7792	-7792
1984	478186	4419881.5	50	0	0	37	0.17	38	-7792	-7792
1985	478220	4419881.5	50	0	0	37	0.79	59	-7792	-7792
1986	478254	4419881.5	50	0	0	37	0.26	63	-7792	-7792
1987	478288	4419881.5	50	0	0	37	0.11	73	-7792	-7792
1988	478322	4419881.5	50	0	0	37	0.88	69	-7792	-7792
1989	478356	4419881.5	50	0	0	37	0.26	76	-7792	-7792
1990	478390	4419881.5	50	0	0	37	0.69	86	-7792	-7792
1991	478424	4419881.5	50	0	0	37	0.46	12	-7792	-7792
1992	478458	4419881.5	50	0	0	37	0.66	63	-7792	-7792
1993	478492	4419881.5	50	0	0	37	0.54	78	-7792	-7792
1994	478526	4419881.5	50	0	0	37	0.51	58	-7792	-7792
1995	478560	4419881.5	50	0	0	37	0.85	98	-7792	-7792
1996	478594	4419881.5	50	0	0	37	0.65	48	-7792	-7792
1997	478628	4419881.5	50	0	0	37	0.8	13	-7792	-7792
1998	478662	4419881.5	50	0	0	37	0.83	49	-7792	-7792
[truncated: 315,251 more rows]
